# Supplementary material for: (8aS)-7,8,8a,9-Tetra­hydro­thieno[3,2-f]indolizin-6(4H)-one
Source: Acta Crystallogr Sect E Struct Rep Online. 2009 Mar 6;65(Pt 4):o695–6. doi: 10.1107/S1600536809007405 (PMC2968850; doi:10.1107/S1600536809007405)
Supplement: Supplementary file 2 [file e-65-0o695-Isup2.hkl]

# 
# h,k,l, Fc-squared, Fo-squared, sigma(Fo-squared) and status flag 
# 
data_I
_shelx_title ' EXP_475 IN P-1' 
_shelx_refln_list_code          4 
_shelx_F_calc_maximum      124.03 
_exptl_crystal_F_000       204.00 
_reflns_d_resolution_high  0.7223 
 
loop_ 
 _symmetry_equiv_pos_as_xyz 
 'x, y, z' 
 '-x, -y, -z' 
 
_cell_length_a     6.3791 
_cell_length_b     8.3654 
_cell_length_c     9.0715 
_cell_angle_alpha  84.180 
_cell_angle_beta   78.611 
_cell_angle_gamma  76.174 
 
_shelx_F_squared_multiplier     1.000 
 
loop_ 
 _refln_index_h 
 _refln_index_k 
 _refln_index_l 
 _refln_F_squared_calc 
 _refln_F_squared_meas 
 _refln_F_squared_sigma 
 _refln_observed_status 
   1   0   0      583.45      610.36     10.82 o 
   2   0   0       26.96       26.40      0.19 o 
   3   0   0       56.49       57.68      0.30 o 
   4   0   0       32.11       39.83      0.29 o 
   5   0   0      434.81      422.51      1.39 o 
   6   0   0       68.11       70.47      0.54 o 
   7   0   0       20.92       19.68      1.06 o 
  -7   1   0        0.93        1.24      0.78 o 
  -6   1   0        9.39       10.35      0.35 o 
  -5   1   0        0.58        0.61      0.13 o 
  -4   1   0      113.44      107.85      0.46 o 
  -3   1   0      662.75      688.71      1.22 o 
  -2   1   0      259.98      265.49      0.85 o 
  -1   1   0       73.28       99.81      0.43 o 
   1   1   0       78.09       73.66      0.36 o 
   2   1   0       50.12       53.20      0.22 o 
   3   1   0      235.42      228.22      0.59 o 
   4   1   0        0.11        0.40      0.06 o 
   5   1   0       30.45       31.30      0.27 o 
   6   1   0        5.01        5.81      0.17 o 
   7   1   0        1.34        0.53      0.36 o 
  -7   2   0        6.74        7.45      1.02 o 
  -6   2   0       21.72       23.22      0.66 o 
  -5   2   0      227.39      219.91      0.89 o 
  -4   2   0       15.96       12.85      0.23 o 
  -3   2   0        0.18        0.05      0.08 o 
  -2   2   0        8.93       19.45      0.23 o 
  -1   2   0      565.81      545.95      1.23 o 
   0   2   0     6750.91     6772.05     17.68 o 
   1   2   0      645.05      658.43      2.95 o 
   2   2   0       82.09       91.66      0.34 o 
   3   2   0       43.04       36.93      0.21 o 
   4   2   0        1.15        0.78      0.05 o 
   5   2   0       15.74       15.02      0.16 o 
   6   2   0      234.22      227.65      1.98 o 
   7   2   0       14.92       14.43      0.50 o 
   8   2   0        0.31       -0.99      1.25 o 
  -7   3   0        7.90        8.64      1.57 o 
  -6   3   0        0.00        0.25      0.31 o 
  -5   3   0       14.66       14.85      0.40 o 
  -4   3   0       84.81       84.13      0.57 o 
  -3   3   0      247.76      251.02      0.91 o 
  -2   3   0      103.71      113.92      0.60 o 
  -1   3   0      113.81      104.25      0.60 o 
   0   3   0        0.28        0.37      0.12 o 
   1   3   0        3.83        3.67      0.14 o 
   2   3   0       38.70       42.83      0.27 o 
   3   3   0        1.97        1.75      0.08 o 
   4   3   0      224.96      211.85      0.63 o 
   5   3   0        4.20        4.56      0.10 o 
   6   3   0        3.87        3.26      0.17 o 
   7   3   0        0.69        0.92      0.31 o 
   8   3   0        0.31       -0.78      1.11 o 
  -6   4   0       35.15       35.86      0.90 o 
  -5   4   0       14.30       12.60      0.45 o 
  -4   4   0       93.64       91.76      0.82 o 
  -3   4   0       85.20       76.97      0.64 o 
  -2   4   0        6.69        2.53      0.14 o 
  -1   4   0      187.15      207.61      1.03 o 
   0   4   0        5.82        4.85      0.20 o 
   1   4   0       61.40       54.50      0.47 o 
   2   4   0      239.07      243.54      0.74 o 
   3   4   0       54.20       49.07      0.34 o 
   4   4   0        7.35       10.21      0.16 o 
   5   4   0      100.56      108.36      0.45 o 
   6   4   0      102.13      103.04      1.03 o 
   7   4   0        0.01        0.42      0.36 o 
  -6   5   0        2.78        2.67      0.52 o 
  -5   5   0       18.17       18.23      0.62 o 
  -4   5   0       13.39       13.49      0.51 o 
  -3   5   0        6.98        7.67      0.39 o 
  -2   5   0        7.27        6.54      0.32 o 
  -1   5   0      145.70      148.49      0.78 o 
   0   5   0        4.09        4.36      0.18 o 
   1   5   0       18.02       15.26      0.30 o 
   2   5   0       34.17       38.68      0.38 o 
   3   5   0       53.77       51.86      0.46 o 
   4   5   0      121.59      118.62      0.64 o 
   5   5   0        8.41        9.93      0.18 o 
   6   5   0        4.74        4.84      0.32 o 
   7   5   0        0.01       -0.40      0.40 o 
  -6   6   0        0.68        0.18      0.82 o 
  -5   6   0        1.72        1.31      0.44 o 
  -4   6   0       12.15       11.36      0.53 o 
  -3   6   0       72.59       72.29      1.17 o 
  -2   6   0        8.78        8.21      0.46 o 
  -1   6   0        0.01        0.71      0.19 o 
   0   6   0       90.33       98.79      1.05 o 
   1   6   0       46.90       41.36      0.48 o 
   2   6   0       39.10       37.59      0.42 o 
   3   6   0       42.96       41.56      0.47 o 
   4   6   0        4.80        6.06      0.24 o 
   5   6   0       49.95       54.49      0.54 o 
   6   6   0       18.38       19.75      0.87 o 
   7   6   0        7.99        7.55      0.58 o 
  -5   7   0       15.24       16.40      0.86 o 
  -4   7   0        1.97        2.12      0.46 o 
  -3   7   0        6.78        7.13      0.51 o 
  -2   7   0       21.20       20.97      0.69 o 
  -1   7   0       23.99       22.28      0.58 o 
   0   7   0       13.54       13.38      0.44 o 
   1   7   0       26.65       29.24      0.63 o 
   2   7   0       18.47       21.29      0.45 o 
   3   7   0       17.28       18.65      0.39 o 
   4   7   0        2.92        2.79      0.21 o 
   5   7   0        9.77       11.62      0.41 o 
   6   7   0        0.27        0.18      0.51 o 
   7   7   0        0.10        0.39      1.40 o 
  -3   8   0       11.33       11.31      0.66 o 
  -2   8   0        0.91        1.18      0.40 o 
  -1   8   0        3.26        3.50      0.41 o 
   0   8   0        7.04        7.93      0.52 o 
   1   8   0       29.98       31.99      0.74 o 
   2   8   0        0.11        0.62      0.24 o 
   3   8   0        1.47        1.39      0.27 o 
   4   8   0        5.70        7.29      0.41 o 
   5   8   0        2.33        2.05      0.32 o 
   6   8   0        3.51        4.85      0.62 o 
  -2   9   0        1.82        1.41      0.53 o 
  -1   9   0        1.79        1.46      0.45 o 
   0   9   0        4.03        3.97      0.49 o 
   1   9   0       36.53       42.95      0.96 o 
   2   9   0        0.49        0.41      0.35 o 
   3   9   0        0.23        0.47      0.33 o 
   4   9   0        0.38        0.89      0.35 o 
   5   9   0        1.55        0.75      0.52 o 
   6   9   0        0.91        1.31      1.37 o 
   0  10   0        4.15        4.98      0.50 o 
   1  10   0        2.79        2.31      0.42 o 
   2  10   0        0.96        1.18      0.45 o 
   3  10   0        4.76        3.55      0.47 o 
   4  10   0        0.81        0.92      0.46 o 
   5  10   0        0.71        0.40      1.56 o 
   3  11   0        0.44        0.24      0.67 o 
   4  11   0        0.01       -0.03      1.16 o 
  -3 -11   1        0.65        1.11      0.73 o 
  -4 -10   1        3.24        3.34      0.76 o 
  -3 -10   1        8.42        8.42      0.54 o 
  -2 -10   1       17.08       14.99      0.70 o 
  -1 -10   1        1.05        0.79      0.46 o 
   0 -10   1        0.56        1.40      0.53 o 
  -6  -9   1        4.38        5.53      1.51 o 
  -5  -9   1        4.67        6.08      0.82 o 
  -4  -9   1        4.05        3.53      0.38 o 
  -3  -9   1        0.32        0.64      0.35 o 
  -2  -9   1        3.45        3.53      0.40 o 
  -1  -9   1        6.37        7.55      0.56 o 
   0  -9   1       30.52       30.99      0.92 o 
   1  -9   1        8.20        8.36      0.66 o 
   2  -9   1        1.52        0.70      0.46 o 
   3  -9   1        0.00        2.84      1.49 o 
  -6  -8   1        4.53        6.38      0.72 o 
  -5  -8   1        0.34        0.77      0.61 o 
  -4  -8   1        9.02        7.21      0.40 o 
  -3  -8   1        7.29        7.71      0.42 o 
  -2  -8   1       66.31       64.84      1.01 o 
  -1  -8   1        2.71        4.02      0.32 o 
   0  -8   1        6.58        6.36      0.50 o 
   1  -8   1       24.14       24.83      0.81 o 
   2  -8   1       20.39       19.51      0.76 o 
   3  -8   1       21.33       20.65      0.77 o 
  -7  -7   1        0.01       -0.73      1.31 o 
  -6  -7   1        1.68        2.13      0.54 o 
  -5  -7   1       17.11       17.28      0.62 o 
  -4  -7   1        8.52        7.49      0.26 o 
  -3  -7   1        8.68       10.22      0.29 o 
  -2  -7   1        0.52        0.77      0.22 o 
  -1  -7   1        2.65        2.27      0.30 o 
   0  -7   1       97.95       97.88      0.91 o 
   1  -7   1        6.86        5.85      0.35 o 
   2  -7   1       10.15        8.61      0.52 o 
   3  -7   1        5.18        4.58      0.42 o 
   4  -7   1       12.57       13.41      0.68 o 
   5  -7   1        9.68       11.86      0.82 o 
  -7  -6   1        3.44        3.06      0.54 o 
  -6  -6   1       34.46       40.57      1.21 o 
  -5  -6   1        5.66        5.53      0.22 o 
  -4  -6   1       21.28       20.31      0.32 o 
  -3  -6   1       10.56       10.06      0.24 o 
  -2  -6   1        1.17        1.15      0.16 o 
  -1  -6   1        0.77        0.44      0.16 o 
   0  -6   1      108.61      111.27      0.88 o 
   1  -6   1       36.37       39.40      0.60 o 
   2  -6   1        0.07       -0.21      0.30 o 
   3  -6   1        0.76        0.66      0.29 o 
   4  -6   1       36.39       35.39      0.84 o 
   5  -6   1       15.61       16.92      0.74 o 
   6  -6   1        1.39        0.23      0.81 o 
  -7  -5   1        2.61        1.98      0.42 o 
  -6  -5   1        1.15        0.81      0.43 o 
  -5  -5   1        6.37        5.20      0.11 o 
  -4  -5   1       13.29       14.15      0.21 o 
  -3  -5   1        1.70        1.78      0.11 o 
  -2  -5   1       56.47       55.32      0.45 o 
  -1  -5   1       19.38       18.33      0.29 o 
   0  -5   1       45.59       43.50      0.49 o 
   1  -5   1       96.06       92.15      0.57 o 
   2  -5   1       85.64       88.29      0.96 o 
   3  -5   1       56.68       53.93      0.67 o 
   4  -5   1       22.63       23.49      0.58 o 
   5  -5   1        1.72        1.67      0.40 o 
   6  -5   1       15.21       16.33      0.68 o 
  -7  -4   1        0.01       -0.06      0.39 o 
  -6  -4   1       47.42       47.04      0.75 o 
  -5  -4   1       41.63       38.13      0.71 o 
  -4  -4   1      167.54      188.23      0.94 o 
  -3  -4   1        0.43        0.28      0.08 o 
  -2  -4   1      242.04      242.14      0.89 o 
  -1  -4   1      191.68      200.20      0.81 o 
   0  -4   1      264.05      247.96      0.93 o 
   1  -4   1      256.37      287.44      1.17 o 
   2  -4   1        0.57        4.82      0.17 o 
   3  -4   1       23.79       22.87      0.38 o 
   4  -4   1      152.70      146.13      1.10 o 
   5  -4   1        8.60        8.80      0.42 o 
   6  -4   1        2.67        1.91      0.42 o 
  -8  -3   1        9.37        9.28      1.47 o 
  -7  -3   1        3.67        4.28      0.45 o 
  -6  -3   1        1.60        1.44      0.25 o 
  -5  -3   1       16.23       14.83      0.42 o 
  -4  -3   1        0.31        0.68      0.13 o 
  -3  -3   1      317.88      325.87      1.20 o 
  -2  -3   1      234.20      203.52      0.59 o 
  -1  -3   1       34.07       34.21      0.29 o 
   0  -3   1        0.01        0.82      0.11 o 
   1  -3   1      113.13      111.07      0.61 o 
   2  -3   1      343.27      363.24      1.19 o 
   3  -3   1       21.82       17.60      0.23 o 
   4  -3   1        0.10        0.28      0.14 o 
   5  -3   1        5.49        5.40      0.31 o 
   6  -3   1        5.41        5.66      0.41 o 
   7  -3   1        5.23        6.81      1.44 o 
  -8  -2   1        1.13        1.19      1.33 o 
  -7  -2   1        0.98        0.56      0.45 o 
  -6  -2   1        1.35        1.52      0.23 o 
  -5  -2   1      215.61      206.82      1.74 o 
  -4  -2   1      315.80      328.84      1.31 o 
  -3  -2   1      199.13      237.64      1.00 o 
  -2  -2   1      427.74      390.33      1.17 o 
  -1  -2   1     1153.11     1274.55      5.05 o 
   0  -2   1       51.05       48.46      0.34 o 
   1  -2   1      597.15      622.13      2.61 o 
   2  -2   1      254.36      286.72      0.77 o 
   3  -2   1        0.09        3.08      0.13 o 
   4  -2   1      146.27      132.21      0.69 o 
   5  -2   1      165.86      158.77      1.28 o 
   6  -2   1        6.42        5.21      0.35 o 
   7  -2   1       29.15       32.13      1.74 o 
  -8  -1   1       20.27       21.85      1.95 o 
  -7  -1   1        1.78        1.58      0.46 o 
  -6  -1   1        2.43        2.79      0.28 o 
  -5  -1   1       47.23       43.80      0.54 o 
  -4  -1   1       78.80       76.97      1.15 o 
  -3  -1   1      572.18      572.80      2.19 o 
  -2  -1   1      115.09      116.64      0.67 o 
  -1  -1   1       21.07       27.28      0.34 o 
   0  -1   1        3.04        3.93      0.13 o 
   1  -1   1       39.21       34.30      0.28 o 
   2  -1   1      103.05      101.09      0.41 o 
   3  -1   1       92.10      103.28      0.49 o 
   4  -1   1      108.43      113.55      0.54 o 
   5  -1   1       30.26       31.56      0.37 o 
   6  -1   1        0.42        0.87      0.20 o 
   7  -1   1        0.06        0.08      0.65 o 
  -7   0   1        5.60        5.89      0.57 o 
  -6   0   1       26.30       23.23      0.53 o 
  -5   0   1      473.53      482.56      1.44 o 
  -4   0   1        9.92        8.62      0.13 o 
  -3   0   1       23.27       20.60      0.16 o 
  -2   0   1      123.21      116.53      0.29 o 
  -1   0   1      800.67      832.78      2.87 o 
   1   0   1     3129.06     3273.40     10.53 o 
   2   0   1      790.68      759.74      2.16 o 
   3   0   1      259.74      297.49      0.87 o 
   4   0   1        8.56        7.43      0.15 o 
   5   0   1      106.49       96.55      0.53 o 
   6   0   1      118.65      118.88      0.72 o 
   7   0   1       33.46       32.54      1.30 o 
  -7   1   1        1.15        1.00      0.68 o 
  -6   1   1        1.04        0.99      0.21 o 
  -5   1   1       55.13       54.50      0.42 o 
  -4   1   1      132.84      136.03      0.55 o 
  -3   1   1        0.20        0.15      0.06 o 
  -2   1   1       11.47       10.63      0.14 o 
  -1   1   1       87.15       70.56      0.34 o 
   0   1   1       38.54       34.75      0.46 o 
   1   1   1        9.13       15.27      0.18 o 
   2   1   1      275.02      272.06      0.72 o 
   3   1   1      170.48      192.14      0.55 o 
   4   1   1      337.81      336.25      1.01 o 
   5   1   1       37.26       39.21      0.33 o 
   6   1   1        2.17        2.08      0.15 o 
   7   1   1        2.20        2.33      0.41 o 
   8   1   1        2.09        1.77      1.30 o 
  -7   2   1       14.23       16.61      1.05 o 
  -6   2   1       25.95       26.01      0.67 o 
  -5   2   1      171.22      177.15      0.88 o 
  -4   2   1      481.03      459.07      1.42 o 
  -3   2   1      153.51      165.44      0.61 o 
  -2   2   1      103.69      107.90      0.49 o 
  -1   2   1       33.25       31.46      0.29 o 
   0   2   1      231.26      275.46      1.26 o 
   1   2   1    15382.61    14782.03     77.45 o 
   2   2   1      134.58      153.26      0.44 o 
   3   2   1       84.27       90.09      0.39 o 
   4   2   1        8.94        9.49      0.16 o 
   5   2   1        7.50        5.80      0.15 o 
   6   2   1      239.87      240.20      0.82 o 
   7   2   1        9.76        9.57      0.56 o 
   8   2   1       11.16        8.92      1.31 o 
  -6   3   1        4.42        3.78      0.31 o 
  -5   3   1       17.63       19.52      0.44 o 
  -4   3   1        1.80        1.78      0.15 o 
  -3   3   1      139.56      130.08      0.64 o 
  -2   3   1      196.83      198.16      0.75 o 
  -1   3   1      312.70      308.90      1.15 o 
   0   3   1       58.78       47.96      0.47 o 
   1   3   1       75.10       73.30      0.53 o 
   2   3   1      301.92      274.28      0.70 o 
   3   3   1       63.49       62.26      0.34 o 
   4   3   1      125.63      124.22      0.49 o 
   5   3   1        0.30        0.20      0.08 o 
   6   3   1        9.01        9.08      0.19 o 
   7   3   1        0.20        0.30      0.40 o 
   8   3   1        0.43       -0.58      0.93 o 
  -6   4   1        2.46        2.82      0.39 o 
  -5   4   1        0.51        0.94      0.27 o 
  -4   4   1      233.17      222.57      1.41 o 
  -3   4   1       17.80       16.34      0.32 o 
  -2   4   1        0.15        0.26      0.11 o 
  -1   4   1       17.82       10.22      0.26 o 
   0   4   1      128.65      111.16      0.76 o 
   1   4   1     2753.47     2921.80     11.74 o 
   2   4   1      179.26      209.86      1.18 o 
   3   4   1       15.67       16.46      0.25 o 
   4   4   1       12.43       12.54      0.19 o 
   5   4   1        4.93        4.48      0.13 o 
   6   4   1       22.60       22.83      0.29 o 
   7   4   1       58.16       57.21      1.31 o 
   8   4   1        4.07        4.69      0.95 o 
  -6   5   1        4.13        4.42      0.79 o 
  -5   5   1        0.05        0.14      0.34 o 
  -4   5   1       11.74       10.90      0.48 o 
  -3   5   1      105.45      104.17      1.14 o 
  -2   5   1      110.91      105.08      1.70 o 
  -1   5   1       52.93       57.65      0.48 o 
   0   5   1      113.55      116.78      0.82 o 
   1   5   1       11.23       11.54      0.25 o 
   2   5   1       36.99       34.15      0.33 o 
   3   5   1        8.55        7.82      0.19 o 
   4   5   1        7.77        7.33      0.17 o 
   5   5   1       53.58       48.04      0.39 o 
   6   5   1        0.20        0.43      0.15 o 
   7   5   1        0.46        0.70      0.46 o 
   8   5   1        0.45       -0.58      1.51 o 
  -6   6   1        0.10        0.98      1.63 o 
  -5   6   1       13.39       14.85      0.63 o 
  -4   6   1       10.17        9.17      0.49 o 
  -3   6   1       15.28       14.31      0.61 o 
  -2   6   1       34.88       34.23      0.57 o 
  -1   6   1       12.79       10.09      0.45 o 
   0   6   1       85.46       90.50      0.87 o 
   1   6   1       20.68       20.09      0.30 o 
   2   6   1       23.39       21.11      0.31 o 
   3   6   1       23.65       20.79      0.27 o 
   4   6   1        7.69        6.24      0.20 o 
   5   6   1        2.61        2.42      0.17 o 
   6   6   1       18.30       20.09      0.50 o 
   7   6   1       21.32       20.80      0.88 o 
   8   6   1        0.10        0.09      1.42 o 
  -5   7   1        1.91        1.94      0.65 o 
  -4   7   1       14.23       14.74      0.61 o 
  -3   7   1       17.31       16.48      0.67 o 
  -2   7   1        4.08        4.30      0.38 o 
  -1   7   1        0.87        0.74      0.32 o 
   0   7   1       64.34       66.92      1.17 o 
   1   7   1        0.14        0.41      0.24 o 
   2   7   1        0.29        0.24      0.18 o 
   3   7   1       20.36       22.53      0.53 o 
   4   7   1        2.14        2.53      0.21 o 
   5   7   1       33.82       33.75      0.68 o 
   6   7   1       12.76       15.95      0.96 o 
   7   7   1        0.52        0.60      0.93 o 
  -3   8   1        4.99        3.36      0.50 o 
  -2   8   1       27.10       26.46      1.24 o 
  -1   8   1        3.08        2.64      0.42 o 
   0   8   1        0.06        0.18      0.28 o 
   1   8   1        9.67       10.84      0.50 o 
   2   8   1        3.10        2.88      0.30 o 
   3   8   1        3.71        3.27      0.30 o 
   4   8   1        6.49        4.59      0.37 o 
   5   8   1        0.59        1.60      0.33 o 
   6   8   1       11.36       11.37      1.09 o 
   7   8   1        2.97        3.15      1.46 o 
  -2   9   1        1.54        2.04      0.47 o 
  -1   9   1        3.17        4.20      0.43 o 
   0   9   1        6.59        5.96      0.46 o 
   1   9   1        0.93        0.69      0.37 o 
   2   9   1        4.72        5.51      0.46 o 
   3   9   1       10.91       13.14      0.61 o 
   4   9   1        0.43        1.02      0.36 o 
   5   9   1        1.94        1.75      0.41 o 
   6   9   1        5.98        7.18      1.44 o 
   0  10   1        1.72        2.14      0.49 o 
   1  10   1        0.20        0.76      0.46 o 
   2  10   1        4.02        5.68      0.54 o 
   3  10   1        0.23        0.89      0.43 o 
   4  10   1        0.87       -0.34      0.48 o 
   5  10   1        0.87        1.80      0.81 o 
   6  10   1        0.48        0.97      1.71 o 
   3  11   1        0.37        0.46      0.71 o 
   4  11   1        0.48       -0.58      0.73 o 
  -3 -11   2        0.04        0.34      1.21 o 
  -4 -10   2        1.42        2.06      1.54 o 
  -3 -10   2        0.20        0.88      0.49 o 
  -2 -10   2        0.10        0.29      0.45 o 
  -1 -10   2        0.02       -0.07      0.52 o 
   0 -10   2        4.57        3.39      0.63 o 
  -5  -9   2       14.09       13.17      1.03 o 
  -4  -9   2        0.23        0.11      0.48 o 
  -3  -9   2        4.36        3.90      0.38 o 
  -2  -9   2        1.25        1.78      0.40 o 
  -1  -9   2        0.26        0.31      0.38 o 
   0  -9   2       20.09       22.50      1.01 o 
   1  -9   2        2.28        1.94      0.44 o 
   2  -9   2       23.95       26.52      0.94 o 
   3  -9   2        1.42        1.68      1.58 o 
  -6  -8   2        5.75        4.60      1.03 o 
  -5  -8   2        0.11        0.32      0.67 o 
  -4  -8   2       11.48       12.76      0.46 o 
  -3  -8   2       12.44       11.54      0.49 o 
  -2  -8   2       23.83       23.45      0.72 o 
  -1  -8   2       76.28       75.50      1.15 o 
   0  -8   2       15.64       15.26      0.56 o 
   1  -8   2        0.12        0.69      0.39 o 
   2  -8   2       18.46       17.32      0.72 o 
   3  -8   2       10.45        8.98      0.61 o 
  -7  -7   2        0.26        0.11      1.05 o 
  -6  -7   2        1.05        1.26      0.61 o 
  -5  -7   2       10.50       11.02      0.75 o 
  -4  -7   2       15.43       15.10      0.47 o 
  -3  -7   2       26.63       26.84      0.43 o 
  -2  -7   2        0.42        0.69      0.23 o 
  -1  -7   2       19.76       18.52      0.55 o 
   0  -7   2        2.52        3.02      0.27 o 
   1  -7   2       65.10       65.47      0.90 o 
   2  -7   2       52.74       51.98      1.10 o 
   3  -7   2        1.88        1.02      0.38 o 
   4  -7   2        0.14       -0.02      0.44 o 
  -7  -6   2        2.05        1.84      0.73 o 
  -6  -6   2       38.87       36.50      1.05 o 
  -5  -6   2       10.52       11.74      0.56 o 
  -4  -6   2        5.88        6.26      0.20 o 
  -3  -6   2       73.36       70.11      0.56 o 
  -2  -6   2       23.22       23.25      0.34 o 
  -1  -6   2      404.46      408.26      1.39 o 
   0  -6   2       18.13       17.48      0.41 o 
   1  -6   2       17.84       21.64      0.42 o 
   2  -6   2       60.66       53.40      1.06 o 
   3  -6   2       43.73       37.01      0.88 o 
   4  -6   2       36.30       34.17      0.85 o 
   5  -6   2        0.41        0.07      0.45 o 
  -7  -5   2        0.65        0.13      0.82 o 
  -6  -5   2        0.33        0.81      0.41 o 
  -5  -5   2        0.14        0.12      0.28 o 
  -4  -5   2       87.45       86.12      0.49 o 
  -3  -5   2       72.78       68.94      0.58 o 
  -2  -5   2       25.04       21.15      0.26 o 
  -1  -5   2        8.60       10.04      0.22 o 
   0  -5   2       18.10       18.25      0.26 o 
   1  -5   2      176.97      171.06      0.86 o 
   2  -5   2        0.00        0.06      0.19 o 
   3  -5   2       19.52       16.68      0.36 o 
   4  -5   2        3.27        3.16      0.36 o 
   5  -5   2       20.25       21.94      0.75 o 
   6  -5   2        5.16        6.15      0.56 o 
  -7  -4   2       12.16       13.59      0.74 o 
  -6  -4   2       42.91       38.06      0.99 o 
  -5  -4   2       88.43       90.79      1.31 o 
  -4  -4   2        8.08        6.47      0.10 o 
  -3  -4   2      149.42      163.45      0.54 o 
  -2  -4   2       23.48       24.16      0.25 o 
  -1  -4   2      136.62      135.51      0.61 o 
   0  -4   2        0.07        0.24      0.11 o 
   1  -4   2      232.74      250.50      1.13 o 
   2  -4   2       75.96       68.44      0.51 o 
   3  -4   2       20.21       17.50      0.31 o 
   4  -4   2        0.11        0.56      0.23 o 
   5  -4   2       57.64       54.65      0.95 o 
   6  -4   2       36.71       36.35      0.94 o 
   7  -4   2        3.54        1.10      1.04 o 
  -8  -3   2       10.56       11.29      1.52 o 
  -7  -3   2        0.20        0.20      0.51 o 
  -6  -3   2       28.72       27.82      0.75 o 
  -5  -3   2        0.27        0.24      0.29 o 
  -4  -3   2       80.70       75.14      0.77 o 
  -3  -3   2       51.46       56.88      0.30 o 
  -2  -3   2       13.13        9.62      0.17 o 
  -1  -3   2       96.34       78.90      0.37 o 
   0  -3   2        3.18        3.71      0.11 o 
   1  -3   2       30.78       26.93      0.26 o 
   2  -3   2      212.03      211.14      0.89 o 
   3  -3   2      137.29      147.47      0.66 o 
   4  -3   2       50.45       50.09      0.55 o 
   5  -3   2       32.62       32.43      0.60 o 
   6  -3   2        0.02        0.20      0.32 o 
   7  -3   2       13.62       15.24      0.69 o 
  -8  -2   2        7.17        7.59      1.51 o 
  -7  -2   2       25.57       23.51      0.95 o 
  -6  -2   2        7.79        8.41      0.46 o 
  -5  -2   2      138.61      137.05      1.22 o 
  -4  -2   2       69.28       60.04      0.69 o 
  -3  -2   2      427.98      491.07      1.66 o 
  -2  -2   2        1.31        3.84      0.08 o 
  -1  -2   2      732.72      751.98      2.35 o 
   0  -2   2      302.91      313.33      0.93 o 
   1  -2   2      361.80      361.05      1.17 o 
   2  -2   2      320.61      346.89      1.32 o 
   3  -2   2       30.94       41.42      0.36 o 
   4  -2   2       93.14       89.72      0.62 o 
   5  -2   2      184.24      174.01      1.32 o 
   6  -2   2        0.00       -0.28      0.28 o 
   7  -2   2        5.52        4.53      0.42 o 
  -7  -1   2       13.83       15.12      1.01 o 
  -6  -1   2       29.65       29.26      0.95 o 
  -5  -1   2        4.83        4.48      0.25 o 
  -4  -1   2        9.86        8.19      0.21 o 
  -3  -1   2        9.64       14.77      0.29 o 
  -2  -1   2      385.20      419.58      1.43 o 
  -1  -1   2      385.17      369.16      1.02 o 
   0  -1   2        8.73        9.94      0.16 o 
   1  -1   2      257.59      274.98      0.94 o 
   2  -1   2      288.74      304.57      1.06 o 
   3  -1   2      583.97      617.57      1.78 o 
   4  -1   2        7.55        7.19      0.17 o 
   5  -1   2       11.75       10.78      0.25 o 
   6  -1   2        5.70        6.25      0.37 o 
   7  -1   2        0.57        0.90      0.31 o 
  -7   0   2        0.11        0.51      0.56 o 
  -6   0   2        0.07        0.36      0.41 o 
  -5   0   2       13.15       13.20      0.15 o 
  -4   0   2      224.13      209.27      0.62 o 
  -3   0   2      592.67      628.21      1.30 o 
  -2   0   2     1387.29     1536.25      4.66 o 
  -1   0   2      851.07      857.91      2.76 o 
   0   0   2     1921.35     1982.88      7.81 o 
   1   0   2        7.62        9.10      0.16 o 
   2   0   2     1102.09     1146.20      7.05 o 
   3   0   2      460.34      485.24      1.14 o 
   4   0   2        4.28        0.69      0.08 o 
   5   0   2      124.05      113.96      0.64 o 
   6   0   2       87.78       83.41      0.53 o 
   7   0   2        1.38        1.38      0.27 o 
   8   0   2        5.68        4.56      1.44 o 
  -7   1   2       23.72       25.89      1.30 o 
  -6   1   2        6.80        7.13      0.59 o 
  -5   1   2       22.87       23.57      0.27 o 
  -4   1   2       97.03       88.95      0.47 o 
  -3   1   2      180.10      176.32      0.58 o 
  -2   1   2      523.54      556.88      1.12 o 
  -1   1   2       78.13       83.44      0.38 o 
   0   1   2        6.26        4.34      0.11 o 
   1   1   2      200.96      198.79      0.76 o 
   2   1   2       32.03       29.31      0.23 o 
   3   1   2      189.76      199.31      0.80 o 
   4   1   2       29.64       29.94      0.30 o 
   5   1   2        2.01        2.69      0.10 o 
   6   1   2       10.05       10.58      0.20 o 
   7   1   2        3.60        2.62      0.31 o 
   8   1   2        0.92        0.72      1.21 o 
  -7   2   2        6.27        4.99      0.93 o 
  -6   2   2        4.90        4.16      0.54 o 
  -5   2   2       21.51       18.51      0.30 o 
  -4   2   2      374.75      386.58      1.17 o 
  -3   2   2        4.45        2.94      0.11 o 
  -2   2   2      382.68      370.00      1.03 o 
  -1   2   2       51.48       49.89      0.32 o 
   0   2   2     1606.49     1607.93      7.98 o 
   1   2   2      120.12      137.59      0.78 o 
   2   2   2      262.32      286.95      0.77 o 
   3   2   2      348.50      340.53      0.87 o 
   4   2   2      167.74      179.05      0.65 o 
   5   2   2       11.68       10.97      0.20 o 
   6   2   2       77.34       72.35      0.52 o 
   7   2   2       28.65       30.05      0.66 o 
   8   2   2       12.70       13.77      0.97 o 
  -6   3   2        2.05        1.71      0.54 o 
  -5   3   2       24.16       22.97      0.53 o 
  -4   3   2      103.81      101.68      0.72 o 
  -3   3   2      196.20      190.64      0.81 o 
  -2   3   2        0.67        2.09      0.11 o 
  -1   3   2        5.01        4.76      0.13 o 
   0   3   2       56.53       44.84      0.45 o 
   1   3   2       15.11       13.95      0.23 o 
   2   3   2       94.52       91.12      0.46 o 
   3   3   2       22.90       18.45      0.22 o 
   4   3   2       50.27       53.98      0.36 o 
   5   3   2       42.87       38.15      0.34 o 
   6   3   2        4.53        4.84      0.17 o 
   7   3   2       10.14       10.54      0.54 o 
   8   3   2        0.00       -0.50      0.56 o 
  -6   4   2       20.30       20.74      0.98 o 
  -5   4   2       18.84       18.85      0.51 o 
  -4   4   2      134.00      137.55      1.10 o 
  -3   4   2      332.89      321.76      1.80 o 
  -2   4   2       26.05       26.26      0.32 o 
  -1   4   2       17.94       19.97      0.26 o 
   0   4   2       80.88       83.32      0.72 o 
   1   4   2       44.88       62.67      0.85 o 
   2   4   2     1960.83     2109.00      3.57 o 
   3   4   2       18.39       24.12      0.29 o 
   4   4   2       73.47       81.46      0.49 o 
   5   4   2        1.07        1.55      0.12 o 
   6   4   2       14.04       14.45      0.28 o 
   7   4   2       68.97       70.81      1.95 o 
   8   4   2        0.76        0.95      0.92 o 
  -6   5   2        0.01       -0.56      1.53 o 
  -5   5   2       16.98       16.18      0.52 o 
  -4   5   2       16.87       17.13      0.53 o 
  -3   5   2       18.83       17.94      0.51 o 
  -2   5   2       74.53       71.97      0.73 o 
  -1   5   2       12.92       13.25      0.26 o 
   0   5   2      130.15      122.79      0.94 o 
   1   5   2       38.08       40.59      0.38 o 
   2   5   2       61.45       64.21      0.50 o 
   3   5   2       89.67       83.06      0.56 o 
   4   5   2       10.22        8.92      0.22 o 
   5   5   2       26.34       24.52      0.30 o 
   6   5   2        0.36        0.68      0.17 o 
   7   5   2        7.18        8.09      0.55 o 
   8   5   2        1.54        1.10      1.00 o 
  -5   6   2        0.41        0.39      0.47 o 
  -4   6   2        1.83        1.10      0.34 o 
  -3   6   2      144.84      139.08      1.42 o 
  -2   6   2       41.92       39.44      0.74 o 
  -1   6   2        0.95        0.48      0.22 o 
   0   6   2        3.47        2.59      0.22 o 
   1   6   2       10.33        9.40      0.28 o 
   2   6   2      605.42      641.92      2.00 o 
   3   6   2       70.91       85.13      0.75 o 
   4   6   2       10.83       11.79      0.28 o 
   5   6   2        1.52        1.91      0.18 o 
   6   6   2        4.41        5.82      0.29 o 
   7   6   2       11.65       11.00      0.76 o 
   8   6   2        9.49        7.24      1.11 o 
  -5   7   2        4.50        4.86      0.73 o 
  -4   7   2        0.14        0.03      0.41 o 
  -3   7   2        0.80        0.85      0.33 o 
  -2   7   2       57.24       60.63      0.92 o 
  -1   7   2       13.74       13.09      0.44 o 
   0   7   2       22.14       21.45      0.54 o 
   1   7   2       75.46       86.58      0.75 o 
   2   7   2        5.99        7.07      0.30 o 
   3   7   2       16.62       17.68      0.51 o 
   4   7   2        1.89        1.99      0.26 o 
   5   7   2        5.34        4.91      0.32 o 
   6   7   2        9.84        9.90      0.39 o 
   7   7   2        0.00       -0.08      0.91 o 
   8   7   2        1.85        1.02      1.24 o 
  -3   8   2        4.03        3.29      0.46 o 
  -2   8   2        0.05        0.15      0.37 o 
  -1   8   2        7.26        8.58      0.49 o 
   0   8   2        3.97        5.10      0.43 o 
   1   8   2       15.45       14.53      0.37 o 
   2   8   2       10.20        7.95      0.29 o 
   3   8   2        4.71        4.83      0.41 o 
   4   8   2        4.27        4.16      0.41 o 
   5   8   2        0.24        0.29      0.33 o 
   6   8   2        2.47        2.62      0.52 o 
   7   8   2        1.50        0.61      1.52 o 
  -2   9   2       10.88       12.08      0.65 o 
  -1   9   2        0.05       -0.31      0.39 o 
   0   9   2        0.21        0.11      0.36 o 
   1   9   2       29.31       31.90      0.87 o 
   2   9   2        0.37        0.77      0.34 o 
   3   9   2        1.40        1.89      0.35 o 
   4   9   2        6.48        7.15      0.60 o 
   5   9   2        0.10        0.31      0.40 o 
   6   9   2        6.10        6.82      1.32 o 
  -1  10   2        6.89        5.73      1.43 o 
   0  10   2        0.20        0.51      0.45 o 
   1  10   2        0.00        0.22      0.45 o 
   2  10   2        0.76        0.68      0.44 o 
   3  10   2        0.01       -0.31      0.43 o 
   4  10   2        0.76        0.52      0.49 o 
   5  10   2        0.25        0.32      0.63 o 
   6  10   2        0.10       -1.61      1.61 o 
   4  11   2        2.93        3.75      0.92 o 
  -4 -10   3        0.12       -0.22      1.60 o 
  -3 -10   3        0.40       -0.02      0.70 o 
  -2 -10   3        7.45        6.86      0.71 o 
  -1 -10   3        3.44        2.35      0.61 o 
   0 -10   3        8.29       10.06      1.70 o 
  -5  -9   3        8.41        5.67      1.50 o 
  -4  -9   3        6.34        6.46      0.82 o 
  -3  -9   3       17.26       19.78      0.63 o 
  -2  -9   3        0.02        0.08      0.39 o 
  -1  -9   3        9.67        9.27      0.58 o 
   0  -9   3        2.94        2.31      0.43 o 
   1  -9   3       14.64       14.41      0.74 o 
   2  -9   3        2.48        3.82      0.97 o 
   3  -9   3        3.33        2.98      1.53 o 
  -6  -8   3        2.52        2.78      1.11 o 
  -5  -8   3        2.46        2.67      0.63 o 
  -4  -8   3        1.46       -0.41      0.41 o 
  -3  -8   3        7.92        8.96      0.45 o 
  -2  -8   3       14.21       14.00      0.54 o 
  -1  -8   3        1.07        0.57      0.30 o 
   0  -8   3        3.87        3.95      0.35 o 
   1  -8   3       31.04       29.05      0.87 o 
   2  -8   3        1.15        1.01      0.39 o 
   3  -8   3        2.83        3.60      0.52 o 
   4  -8   3        6.62        5.10      1.57 o 
  -7  -7   3        0.02        1.31      1.81 o 
  -6  -7   3        0.84        0.79      0.58 o 
  -5  -7   3        0.68        0.93      0.44 o 
  -4  -7   3       43.42       43.97      0.64 o 
  -3  -7   3        6.51        7.52      0.29 o 
  -2  -7   3       17.33       15.80      0.51 o 
  -1  -7   3        1.91        2.50      0.21 o 
   0  -7   3        0.80        0.75      0.19 o 
   1  -7   3       42.59       43.32      0.65 o 
   2  -7   3        5.67        5.43      0.50 o 
   3  -7   3       52.56       53.49      1.16 o 
   4  -7   3        5.39        6.11      0.49 o 
  -7  -6   3        0.77        1.71      0.84 o 
  -6  -6   3       26.28       29.07      0.97 o 
  -5  -6   3       11.45       11.32      0.74 o 
  -4  -6   3        3.07        3.16      0.20 o 
  -3  -6   3       35.02       34.82      0.60 o 
  -2  -6   3       10.52       11.36      0.27 o 
  -1  -6   3       27.57       26.72      0.38 o 
   0  -6   3      151.11      156.93      1.04 o 
   1  -6   3       88.89       81.52      0.72 o 
   2  -6   3        6.19        6.14      0.33 o 
   3  -6   3       26.65       23.84      0.76 o 
   4  -6   3        1.58        1.30      0.32 o 
   5  -6   3        5.85        5.40      0.55 o 
   6  -6   3       17.20       20.76      2.17 o 
  -7  -5   3        0.01       -0.61      0.92 o 
  -6  -5   3        0.32        0.25      0.43 o 
  -5  -5   3       14.95       14.22      0.54 o 
  -4  -5   3       14.06       13.11      0.17 o 
  -3  -5   3       16.55       14.63      0.24 o 
  -2  -5   3       96.11       93.32      0.54 o 
  -1  -5   3        6.22        5.63      0.19 o 
   0  -5   3       24.40       21.44      0.28 o 
   1  -5   3        0.73        0.92      0.11 o 
   2  -5   3      111.11      110.48      0.98 o 
   3  -5   3      139.75      139.63      1.20 o 
   4  -5   3        0.36        0.30      0.27 o 
   5  -5   3        0.01        0.26      0.38 o 
   6  -5   3        1.13        1.11      0.56 o 
  -7  -4   3        0.16        0.42      0.83 o 
  -6  -4   3       21.11       19.96      0.97 o 
  -5  -4   3      127.20      125.06      1.57 o 
  -4  -4   3       12.43       13.81      0.46 o 
  -3  -4   3       13.05       10.71      0.17 o 
  -2  -4   3      281.08      291.45      0.92 o 
  -1  -4   3       46.41       47.99      0.39 o 
   0  -4   3     1335.80     1351.05      2.32 o 
   1  -4   3       90.94       86.10      0.55 o 
   2  -4   3       82.10       99.25      0.77 o 
   3  -4   3      107.40       89.89      0.88 o 
   4  -4   3       38.29       33.15      0.58 o 
   5  -4   3       42.64       41.74      0.82 o 
   6  -4   3        0.77        2.29      0.39 o 
   7  -4   3       21.67       23.03      1.18 o 
  -7  -3   3        0.16        0.20      0.80 o 
  -6  -3   3        0.19       -0.82      0.82 o 
  -5  -3   3        0.04        0.22      0.44 o 
  -4  -3   3       12.54       11.70      0.39 o 
  -3  -3   3      221.80      195.90      0.70 o 
  -2  -3   3      183.61      184.63      0.58 o 
  -1  -3   3        0.45        2.31      0.09 o 
   0  -3   3       29.50       31.59      0.32 o 
   1  -3   3      105.39      105.66      0.72 o 
   2  -3   3      204.91      203.24      1.01 o 
   3  -3   3       42.57       40.54      0.41 o 
   4  -3   3        8.10        7.01      0.25 o 
   5  -3   3        0.45        0.39      0.19 o 
   6  -3   3       10.45       11.27      0.49 o 
   7  -3   3        2.39        3.21      0.51 o 
  -7  -2   3        2.91        2.91      0.60 o 
  -6  -2   3       11.95       12.20      0.79 o 
  -5  -2   3      141.83      135.21      1.12 o 
  -4  -2   3       99.54      100.28      1.03 o 
  -3  -2   3       26.84       26.27      0.35 o 
  -2  -2   3      590.41      648.01      2.04 o 
  -1  -2   3       59.71       60.10      0.31 o 
   0  -2   3     1429.86     1481.29      7.49 o 
   1  -2   3        4.14        4.51      0.12 o 
   2  -2   3      389.16      425.75      1.92 o 
   3  -2   3       50.54       40.46      0.38 o 
   4  -2   3       30.99       26.44      0.37 o 
   5  -2   3        1.10        1.59      0.21 o 
   6  -2   3       34.72       33.04      0.75 o 
   7  -2   3       40.87       40.21      0.90 o 
  -7  -1   3       10.02       10.25      0.78 o 
  -6  -1   3        0.44        0.76      0.45 o 
  -5  -1   3      101.28      103.68      0.94 o 
  -4  -1   3       30.04       27.71      0.35 o 
  -3  -1   3      263.89      249.65      1.99 o 
  -2  -1   3      132.08      152.30      0.65 o 
  -1  -1   3       16.51       16.52      0.16 o 
   0  -1   3       73.93       71.78      0.39 o 
   1  -1   3       24.94       26.04      0.33 o 
   2  -1   3        0.02        0.08      0.12 o 
   3  -1   3       47.18       47.88      0.35 o 
   4  -1   3       68.61       72.81      0.47 o 
   5  -1   3       14.17       16.89      0.41 o 
   6  -1   3        8.36        9.62      0.42 o 
   7  -1   3        0.65        0.59      0.33 o 
  -7   0   3       28.42       31.73      1.18 o 
  -6   0   3       47.01       44.03      1.73 o 
  -5   0   3       35.96       37.29      0.83 o 
  -4   0   3      171.67      169.35      0.45 o 
  -3   0   3      109.06      100.00      0.43 o 
  -2   0   3      983.82     1071.03      2.75 o 
  -1   0   3        4.33        2.67      0.08 o 
   0   0   3      284.77      309.07      0.82 o 
   1   0   3       55.01       56.42      0.38 o 
   2   0   3      282.61      296.88      1.00 o 
   3   0   3       85.83      100.65      0.53 o 
   4   0   3       40.89       48.28      0.39 o 
   5   0   3      166.26      167.30      0.70 o 
   6   0   3       90.83       85.98      0.77 o 
   7   0   3        5.09        4.67      0.34 o 
   8   0   3        9.94        8.52      1.55 o 
  -7   1   3       16.50       15.71      1.35 o 
  -6   1   3       29.77       29.39      1.06 o 
  -5   1   3       91.95       92.90      0.62 o 
  -4   1   3        0.20        0.19      0.08 o 
  -3   1   3        2.13        2.63      0.09 o 
  -2   1   3       59.66       77.56      0.40 o 
  -1   1   3      303.56      316.76      0.76 o 
   0   1   3       31.47       40.45      0.32 o 
   1   1   3       36.38       42.91      0.43 o 
   2   1   3      446.26      440.23      1.30 o 
   3   1   3       91.18       91.30      0.54 o 
   4   1   3      310.36      307.74      0.99 o 
   5   1   3        0.11        0.31      0.11 o 
   6   1   3        7.82        7.11      0.21 o 
   7   1   3        5.32        5.49      0.30 o 
   8   1   3        0.67        1.54      1.21 o 
  -7   2   3       31.00       35.06      2.54 o 
  -6   2   3        0.02       -0.25      0.52 o 
  -5   2   3        7.67       10.11      0.32 o 
  -4   2   3       21.10       21.09      0.30 o 
  -3   2   3      134.27      127.47      0.59 o 
  -2   2   3      678.93      722.28      1.92 o 
  -1   2   3     1244.78     1282.72      3.30 o 
   0   2   3      367.95      371.04      1.05 o 
   1   2   3      704.55      713.08      2.71 o 
   2   2   3       43.20       46.75      0.40 o 
   3   2   3      189.19      195.24      0.69 o 
   4   2   3      345.98      355.82      1.09 o 
   5   2   3       33.02       31.91      0.39 o 
   6   2   3       55.34       51.75      0.53 o 
   7   2   3       15.80       13.15      0.40 o 
   8   2   3        1.07        1.94      0.63 o 
  -7   3   3        0.16       -0.68      1.69 o 
  -6   3   3       26.72       27.99      1.26 o 
  -5   3   3       17.42       17.38      0.45 o 
  -4   3   3       14.47       13.83      0.29 o 
  -3   3   3      103.36       96.80      0.55 o 
  -2   3   3       48.52       44.04      0.40 o 
  -1   3   3      257.76      271.87      0.83 o 
   0   3   3       26.83       27.12      0.37 o 
   1   3   3       39.42       32.44      0.36 o 
   2   3   3      301.49      303.50      0.95 o 
   3   3   3        5.91        4.68      0.12 o 
   4   3   3      110.97      114.23      0.51 o 
   5   3   3       11.79       11.24      0.21 o 
   6   3   3        3.35        3.12      0.19 o 
   7   3   3        4.81        4.95      0.28 o 
   8   3   3        3.56        3.34      0.64 o 
  -6   4   3        8.69        7.68      0.95 o 
  -5   4   3        0.11        0.03      0.29 o 
  -4   4   3       11.86       10.82      0.38 o 
  -3   4   3      119.07      123.62      0.76 o 
  -2   4   3        0.77        1.81      0.15 o 
  -1   4   3      475.88      460.41      1.29 o 
   0   4   3       27.57       25.01      0.40 o 
   1   4   3      565.67      581.08      2.30 o 
   2   4   3       11.93       13.53      0.22 o 
   3   4   3       21.88       21.42      0.27 o 
   4   4   3      166.41      176.33      0.74 o 
   5   4   3       33.91       33.33      0.37 o 
   6   4   3       11.55       12.24      0.25 o 
   7   4   3       19.11       17.43      0.55 o 
   8   4   3        4.44        4.61      0.65 o 
  -6   5   3        1.80       -0.26      1.73 o 
  -5   5   3        2.16        2.35      0.38 o 
  -4   5   3       29.94       30.37      0.72 o 
  -3   5   3       87.53       90.19      0.93 o 
  -2   5   3       67.12       61.89      0.71 o 
  -1   5   3        2.60        3.45      0.20 o 
   0   5   3        8.92        9.37      0.23 o 
   1   5   3       28.11       26.79      0.34 o 
   2   5   3       50.68       48.03      0.46 o 
   3   5   3       30.21       26.46      0.34 o 
   4   5   3        0.40        0.72      0.13 o 
   5   5   3       10.76       10.39      0.22 o 
   6   5   3        0.05        0.18      0.19 o 
   7   5   3        1.28        1.55      0.32 o 
   8   5   3        7.72        8.22      0.90 o 
  -5   6   3        6.57        6.90      0.50 o 
  -4   6   3        8.59        8.52      0.44 o 
  -3   6   3       40.42       39.73      0.72 o 
  -2   6   3      145.77      146.07      1.23 o 
  -1   6   3        0.80        0.94      0.18 o 
   0   6   3        1.41        1.87      0.25 o 
   1   6   3       59.47       62.77      0.83 o 
   2   6   3        6.22        6.79      0.32 o 
   3   6   3      256.80      267.23      1.50 o 
   4   6   3        0.35        0.53      0.22 o 
   5   6   3       31.25       34.25      0.53 o 
   6   6   3        0.56        0.31      0.22 o 
   7   6   3        3.23        4.30      0.50 o 
   8   6   3       13.30       12.15      1.49 o 
  -5   7   3        0.12        1.68      1.13 o 
  -4   7   3       18.37       20.37      0.75 o 
  -3   7   3       10.03       10.77      0.50 o 
  -2   7   3       11.78       10.64      0.42 o 
  -1   7   3       30.06       31.04      0.56 o 
   0   7   3        0.87        1.02      0.23 o 
   1   7   3       31.88       31.11      0.68 o 
   2   7   3        5.02        6.16      0.36 o 
   3   7   3       24.56       28.35      0.74 o 
   4   7   3        3.68        3.71      0.33 o 
   5   7   3        0.89        1.04      0.27 o 
   6   7   3        1.32        0.49      0.28 o 
   7   7   3        0.01        0.36      0.60 o 
  -3   8   3        1.35        0.86      0.46 o 
  -2   8   3       55.64       53.02      1.07 o 
  -1   8   3       19.90       18.87      0.61 o 
   0   8   3        1.18        0.56      0.29 o 
   1   8   3        0.73        0.47      0.24 o 
   2   8   3        1.14        1.72      0.30 o 
   3   8   3       99.71       88.56      1.15 o 
   4   8   3       20.50       20.81      0.63 o 
   5   8   3        2.89        3.66      0.35 o 
   6   8   3        0.00       -0.23      0.37 o 
   7   8   3        0.78        0.46      1.46 o 
  -2   9   3        0.42        0.29      0.52 o 
  -1   9   3       21.11       23.16      0.83 o 
   0   9   3        0.09        0.16      0.40 o 
   1   9   3        6.82        6.77      0.50 o 
   2   9   3       21.79       27.17      0.83 o 
   3   9   3        1.50        2.41      0.41 o 
   4   9   3        0.84        0.74      0.40 o 
   5   9   3        0.08       -0.32      0.39 o 
   6   9   3        0.49       -0.28      0.94 o 
   7   9   3        1.13        3.35      1.88 o 
  -1  10   3        0.36       -0.25      1.42 o 
   0  10   3        0.96        0.98      0.90 o 
   1  10   3        0.01       -0.19      0.47 o 
   2  10   3        2.15        1.96      0.42 o 
   3  10   3        1.99        0.90      0.44 o 
   4  10   3        1.07        1.37      0.49 o 
   5  10   3        0.47        0.30      0.60 o 
  -2 -10   4        0.05       -0.75      0.75 o 
  -1 -10   4        1.08        0.66      0.70 o 
  -4  -9   4        2.55        1.72      0.96 o 
  -3  -9   4        3.24        4.38      0.54 o 
  -2  -9   4       25.85       26.74      0.86 o 
  -1  -9   4        0.82        1.00      0.46 o 
   0  -9   4        0.00        0.14      0.44 o 
   1  -9   4        2.46        2.77      0.49 o 
   2  -9   4        1.71        1.82      0.99 o 
  -5  -8   4        0.07       -0.81      0.81 o 
  -4  -8   4       20.84       20.03      0.96 o 
  -3  -8   4        0.70        0.35      0.33 o 
  -2  -8   4        4.00        3.77      0.37 o 
  -1  -8   4       37.29       35.02      0.80 o 
   0  -8   4        7.49        6.28      0.48 o 
   1  -8   4       25.52       26.73      0.87 o 
   2  -8   4        4.93        4.36      0.54 o 
   3  -8   4        0.08        0.56      0.93 o 
  -6  -7   4        0.03       -0.02      0.96 o 
  -5  -7   4       11.32       10.81      0.80 o 
  -4  -7   4       16.43       14.83      0.77 o 
  -3  -7   4       19.83       18.78      0.54 o 
  -2  -7   4       58.66       60.36      0.92 o 
  -1  -7   4        0.07        0.06      0.28 o 
   0  -7   4       39.61       38.00      0.73 o 
   1  -7   4        2.98        2.77      0.37 o 
   2  -7   4       47.06       48.54      1.08 o 
   3  -7   4        4.73        6.32      0.52 o 
   4  -7   4        2.59        2.14      0.50 o 
  -6  -6   4        5.23        6.04      0.90 o 
  -5  -6   4        3.00        4.41      0.46 o 
  -4  -6   4       30.79       29.80      0.55 o 
  -3  -6   4       24.86       23.26      0.37 o 
  -2  -6   4       34.25       35.13      0.44 o 
  -1  -6   4      114.79      109.89      1.11 o 
   0  -6   4        8.58        8.09      0.26 o 
   1  -6   4       30.21       30.27      0.69 o 
   2  -6   4       85.93       86.31      1.18 o 
   3  -6   4        2.73        1.70      0.38 o 
   4  -6   4        7.01        7.15      0.44 o 
   5  -6   4       16.38       15.69      0.70 o 
  -7  -5   4        3.03        4.00      1.09 o 
  -6  -5   4        1.94        1.25      0.56 o 
  -5  -5   4       12.87       11.63      0.57 o 
  -4  -5   4        0.88        0.77      0.10 o 
  -3  -5   4      125.61      123.79      0.71 o 
  -2  -5   4       20.30       17.99      0.27 o 
  -1  -5   4       27.53       25.12      0.37 o 
   0  -5   4       22.21       23.22      0.48 o 
   1  -5   4        6.37        6.79      0.34 o 
   2  -5   4       98.07      100.09      1.07 o 
   3  -5   4       12.84       11.75      0.43 o 
   4  -5   4       49.44       49.68      0.87 o 
   5  -5   4        9.80       11.39      0.54 o 
   6  -5   4        7.93        7.12      0.54 o 
  -7  -4   4       29.96       28.09      1.56 o 
  -6  -4   4       10.01       11.87      1.01 o 
  -5  -4   4       55.82       54.17      1.02 o 
  -4  -4   4        7.23        7.94      0.39 o 
  -3  -4   4       52.77       60.44      0.37 o 
  -2  -4   4       74.94       69.33      0.45 o 
  -1  -4   4        5.55        3.78      0.16 o 
   0  -4   4       12.05       13.46      0.27 o 
   1  -4   4      104.74      112.21      0.71 o 
   2  -4   4      198.92      193.93      1.07 o 
   3  -4   4       50.65       50.95      0.64 o 
   4  -4   4       27.13       24.07      0.47 o 
   5  -4   4        2.50        2.67      0.34 o 
   6  -4   4        3.61        3.21      0.40 o 
   7  -4   4       23.01       24.82      1.29 o 
  -7  -3   4        0.36        0.66      0.96 o 
  -6  -3   4        6.79        6.04      0.77 o 
  -5  -3   4        1.17        1.79      0.55 o 
  -4  -3   4       93.11       92.19      0.95 o 
  -3  -3   4       22.74       21.01      0.20 o 
  -2  -3   4        6.99        6.62      0.14 o 
  -1  -3   4      165.40      167.89      0.72 o 
   0  -3   4       85.22       92.38      0.53 o 
   1  -3   4        6.35        4.98      0.16 o 
   2  -3   4        3.09        3.18      0.16 o 
   3  -3   4      141.31      134.30      0.93 o 
   4  -3   4      135.91      137.89      1.02 o 
   5  -3   4        0.00        0.06      0.24 o 
   6  -3   4        3.07        1.94      0.36 o 
   7  -3   4        0.17        0.54      0.54 o 
  -7  -2   4       59.18       63.67      3.30 o 
  -6  -2   4        3.28        5.20      0.93 o 
  -5  -2   4       67.01       61.21      1.03 o 
  -4  -2   4      218.07      220.48      1.49 o 
  -3  -2   4       11.68       14.98      0.12 o 
  -2  -2   4       22.62       17.78      0.19 o 
  -1  -2   4      369.21      415.82      1.44 o 
   0  -2   4       67.26       93.81      0.50 o 
   1  -2   4     1738.21     1828.79      7.90 o 
   2  -2   4      157.69      163.57      0.90 o 
   3  -2   4      295.54      316.15      1.36 o 
   4  -2   4      117.71      102.52      0.86 o 
   5  -2   4       13.33       11.79      0.36 o 
   6  -2   4       43.75       43.46      0.89 o 
   7  -2   4        4.38        6.20      0.47 o 
  -7  -1   4        0.84        0.03      0.84 o 
  -6  -1   4        4.77        4.09      0.84 o 
  -5  -1   4        0.43        1.02      0.27 o 
  -4  -1   4       11.23        8.97      0.34 o 
  -3  -1   4       86.03       77.40      0.29 o 
  -2  -1   4      173.97      166.94      0.51 o 
  -1  -1   4      149.12      153.67      0.51 o 
   0  -1   4      248.48      289.56      1.24 o 
   1  -1   4        8.42       12.00      0.30 o 
   2  -1   4      221.01      212.97      1.13 o 
   3  -1   4      199.81      197.82      0.88 o 
   4  -1   4       51.54       52.98      0.44 o 
   5  -1   4        0.00        0.25      0.17 o 
   6  -1   4        2.14        2.10      0.28 o 
   7  -1   4        0.97        1.28      0.39 o 
  -7   0   4       24.26       26.69      2.25 o 
  -6   0   4        4.21        4.25      0.76 o 
  -5   0   4        1.67        2.21      0.29 o 
  -4   0   4      190.28      175.26      0.82 o 
  -3   0   4       28.62       30.86      0.24 o 
  -2   0   4       49.92       48.09      0.28 o 
  -1   0   4      771.54      849.59      1.87 o 
   0   0   4      146.47      117.91      0.59 o 
   1   0   4     1618.52     1776.48      8.99 o 
   2   0   4       29.97       34.42      0.42 o 
   3   0   4      465.70      495.86      1.61 o 
   4   0   4       17.76       16.04      0.26 o 
   5   0   4        4.81        4.26      0.21 o 
   6   0   4        0.90        0.95      0.21 o 
   7   0   4        9.46        7.42      0.41 o 
  -6   1   4       10.23        8.29      0.72 o 
  -5   1   4        7.85        6.45      0.27 o 
  -4   1   4      114.94      119.06      0.58 o 
  -3   1   4      111.48      100.21      0.51 o 
  -2   1   4      187.33      185.56      0.84 o 
  -1   1   4      128.75      136.99      0.57 o 
   0   1   4       85.60       80.14      0.41 o 
   1   1   4       54.10       47.12      0.35 o 
   2   1   4       85.38       80.78      0.62 o 
   3   1   4        5.88        6.68      0.20 o 
   4   1   4        4.20        3.71      0.16 o 
   5   1   4        3.25        3.24      0.17 o 
   6   1   4        3.33        4.30      0.21 o 
   7   1   4        0.17        0.22      0.27 o 
   8   1   4        0.00       -0.41      1.46 o 
  -6   2   4       45.05       50.04      1.44 o 
  -5   2   4       29.33       27.43      0.63 o 
  -4   2   4       29.64       30.76      0.36 o 
  -3   2   4       86.74       91.92      0.54 o 
  -2   2   4      157.63      142.77      0.64 o 
  -1   2   4      902.47      946.85      2.42 o 
   0   2   4       70.28       67.30      0.44 o 
   1   2   4       12.99       12.77      0.27 o 
   2   2   4       14.45       12.90      0.27 o 
   3   2   4      192.75      204.98      0.95 o 
   4   2   4        5.87        7.24      0.21 o 
   5   2   4        8.55        9.52      0.26 o 
   6   2   4       77.90       79.64      0.95 o 
   7   2   4       19.98       19.75      0.58 o 
   8   2   4        4.38        3.90      0.66 o 
  -6   3   4        7.41        7.37      2.06 o 
  -5   3   4       54.51       54.88      0.90 o 
  -4   3   4      107.74      103.12      0.75 o 
  -3   3   4       23.23       21.77      0.33 o 
  -2   3   4        4.07        4.34      0.15 o 
  -1   3   4       22.14       24.75      0.32 o 
   0   3   4      146.96      142.67      0.65 o 
   1   3   4        0.84        1.33      0.14 o 
   2   3   4        6.13        7.18      0.21 o 
   3   3   4      121.82      113.43      0.79 o 
   4   3   4       10.20        9.79      0.18 o 
   5   3   4       44.88       39.44      0.47 o 
   6   3   4        2.25        1.85      0.26 o 
   7   3   4        0.16        0.04      0.30 o 
   8   3   4        1.15        0.95      0.72 o 
  -6   4   4       41.75       42.31      2.00 o 
  -5   4   4        0.55        1.35      0.39 o 
  -4   4   4        6.97        7.64      0.35 o 
  -3   4   4       17.19       17.02      0.40 o 
  -2   4   4       92.10       86.68      0.70 o 
  -1   4   4      385.53      400.28      1.81 o 
   0   4   4      222.08      215.07      1.29 o 
   1   4   4       72.18       74.81      0.72 o 
   2   4   4       77.08       67.43      0.47 o 
   3   4   4       17.97       15.70      0.26 o 
   4   4   4       12.65       12.46      0.25 o 
   5   4   4       91.63       93.02      0.65 o 
   6   4   4       29.66       33.51      0.63 o 
   7   4   4       10.63        9.95      0.41 o 
   8   4   4        0.77        0.89      0.66 o 
  -5   5   4       32.78       32.67      1.06 o 
  -4   5   4       17.29       16.16      0.50 o 
  -3   5   4        0.14       -0.04      0.24 o 
  -2   5   4       67.81       67.75      0.75 o 
  -1   5   4        1.70        1.09      0.21 o 
   0   5   4       78.09       78.34      0.79 o 
   1   5   4       36.88       39.76      0.41 o 
   2   5   4       15.86       14.19      0.27 o 
   3   5   4      136.29      141.86      0.90 o 
   4   5   4        0.72        0.87      0.16 o 
   5   5   4       27.08       24.47      0.38 o 
   6   5   4       10.96       11.27      0.39 o 
   7   5   4        2.36        1.92      0.29 o 
   8   5   4        1.24        1.85      0.72 o 
  -4   6   4        3.88        4.13      0.39 o 
  -3   6   4        3.27        3.68      0.32 o 
  -2   6   4       31.95       31.04      0.58 o 
  -1   6   4        7.50        6.12      0.34 o 
   0   6   4      197.62      199.15      1.35 o 
   1   6   4        0.94        0.66      0.21 o 
   2   6   4       94.31       95.61      1.19 o 
   3   6   4        0.12        0.14      0.23 o 
   4   6   4        1.50        2.32      0.21 o 
   5   6   4       53.89       57.47      0.78 o 
   6   6   4        2.15        1.87      0.24 o 
   7   6   4        3.48        3.97      0.40 o 
   8   6   4        1.46        0.93      1.10 o 
  -4   7   4        1.19        1.18      0.60 o 
  -3   7   4        8.78        9.39      0.50 o 
  -2   7   4       45.83       49.93      0.87 o 
  -1   7   4        4.90        4.23      0.33 o 
   0   7   4        1.00        1.16      0.27 o 
   1   7   4       16.84       18.18      0.60 o 
   2   7   4        4.88        5.87      0.38 o 
   3   7   4       38.43       41.43      0.79 o 
   4   7   4       16.72       17.00      0.55 o 
   5   7   4        2.29        2.52      0.31 o 
   6   7   4        3.69        4.22      0.33 o 
   7   7   4        1.14        1.58      0.75 o 
  -3   8   4        2.70        2.76      0.51 o 
  -2   8   4        6.87        4.46      0.42 o 
  -1   8   4       34.64       38.12      0.83 o 
   0   8   4        2.90        3.34      0.35 o 
   1   8   4        0.27        0.65      0.34 o 
   2   8   4       20.65       21.56      0.65 o 
   3   8   4        0.62        0.06      0.31 o 
   4   8   4       37.77       32.54      0.78 o 
   5   8   4        0.01        0.01      0.33 o 
   6   8   4        4.35        4.85      0.45 o 
  -2   9   4        4.32        1.48      1.57 o 
  -1   9   4        0.96        1.10      0.44 o 
   0   9   4        5.89        6.21      0.45 o 
   1   9   4        1.10        1.26      0.41 o 
   2   9   4        3.53        4.45      0.49 o 
   3   9   4        0.08        0.17      0.41 o 
   4   9   4       10.50       12.20      0.60 o 
   5   9   4        0.40        0.33      0.40 o 
   6   9   4        0.25        0.46      0.58 o 
  -1  10   4       12.66        8.03      1.91 o 
   0  10   4        4.87        3.24      1.33 o 
   1  10   4        0.27        0.24      0.44 o 
   2  10   4        1.03        1.16      0.55 o 
   3  10   4        0.00       -0.64      0.64 o 
   4  10   4       15.56        9.88      0.68 o 
   5  10   4        4.36        2.91      0.63 o 
  -2 -10   5        0.00       -0.14      1.20 o 
  -4  -9   5        2.52        0.87      1.70 o 
  -3  -9   5        0.80        1.11      0.97 o 
  -2  -9   5        5.45        5.57      0.57 o 
  -1  -9   5        4.14        4.14      0.58 o 
   0  -9   5        0.43        0.76      0.54 o 
   1  -9   5        9.16        7.70      1.47 o 
  -4  -8   5        0.18        0.57      0.90 o 
  -3  -8   5       22.83       23.97      0.78 o 
  -2  -8   5        1.68        1.57      0.39 o 
  -1  -8   5        0.33        0.03      0.41 o 
   0  -8   5        0.51        0.53      0.40 o 
   1  -8   5        0.14        0.32      0.46 o 
   2  -8   5        3.95        3.57      0.54 o 
   3  -8   5        0.44        1.11      1.03 o 
  -5  -7   5        1.04        0.47      0.92 o 
  -4  -7   5        0.00        0.18      0.54 o 
  -3  -7   5       10.02        7.95      0.41 o 
  -2  -7   5        9.12        9.18      0.48 o 
  -1  -7   5       62.40       59.54      1.07 o 
   0  -7   5        3.62        2.85      0.40 o 
   1  -7   5        0.06       -0.34      0.34 o 
   2  -7   5        7.61        7.63      0.50 o 
   3  -7   5        4.71        4.12      0.46 o 
   4  -7   5        9.81        9.79      1.72 o 
  -6  -6   5        1.90        1.78      1.38 o 
  -5  -6   5        1.23        1.71      0.60 o 
  -4  -6   5        0.59        0.77      0.43 o 
  -3  -6   5       90.59       92.49      1.01 o 
  -2  -6   5        0.32        0.26      0.19 o 
  -1  -6   5       26.91       26.24      0.66 o 
   0  -6   5       74.59       71.97      1.02 o 
   1  -6   5        7.58        7.15      0.43 o 
   2  -6   5       32.65       35.36      0.82 o 
   3  -6   5        6.51        6.49      0.42 o 
   4  -6   5        9.03       10.26      0.56 o 
   5  -6   5        8.22        8.24      1.18 o 
  -6  -5   5       24.54       23.96      2.18 o 
  -5  -5   5        0.65        1.38      0.47 o 
  -4  -5   5       31.37       32.41      0.72 o 
  -3  -5   5       41.79       39.35      0.48 o 
  -2  -5   5       39.72       37.13      0.44 o 
  -1  -5   5       99.19       86.11      0.71 o 
   0  -5   5        0.04        0.08      0.22 o 
   1  -5   5      116.21      113.87      1.10 o 
   2  -5   5        0.26        0.44      0.25 o 
   3  -5   5       91.21       96.01      1.04 o 
   4  -5   5        5.69        6.39      0.38 o 
   5  -5   5        0.92        0.86      0.38 o 
   6  -5   5       10.77       10.13      1.70 o 
  -6  -4   5        2.25        2.29      0.83 o 
  -5  -4   5       18.44       20.51      0.79 o 
  -4  -4   5        0.18       -0.01      0.27 o 
  -3  -4   5      121.61      116.34      0.58 o 
  -2  -4   5      118.69      120.67      0.80 o 
  -1  -4   5      137.25      134.33      0.70 o 
   0  -4   5      295.01      285.18      1.14 o 
   1  -4   5       30.16       27.23      0.48 o 
   2  -4   5       63.13       65.92      0.67 o 
   3  -4   5      131.10      131.90      1.04 o 
   4  -4   5        0.02        0.28      0.23 o 
   5  -4   5        7.60        8.14      0.45 o 
   6  -4   5       12.39       11.73      0.61 o 
  -7  -3   5        3.43        3.25      1.13 o 
  -6  -3   5        9.01        8.87      0.94 o 
  -5  -3   5        7.64        6.18      0.56 o 
  -4  -3   5       74.02       73.19      0.97 o 
  -3  -3   5        0.21        0.32      0.08 o 
  -2  -3   5      261.26      258.83      0.82 o 
  -1  -3   5       15.43        9.88      0.20 o 
   0  -3   5       34.19       34.28      0.35 o 
   1  -3   5      168.03      166.24      0.75 o 
   2  -3   5       12.07       12.93      0.34 o 
   3  -3   5      202.93      210.55      1.22 o 
   4  -3   5       18.41       16.74      0.43 o 
   5  -3   5       16.33       18.07      0.57 o 
   6  -3   5        9.95       11.48      0.55 o 
   7  -3   5       12.80       10.44      0.66 o 
  -7  -2   5        0.26        0.29      1.11 o 
  -6  -2   5       45.55       47.19      1.55 o 
  -5  -2   5       34.01       38.14      0.92 o 
  -4  -2   5       39.11       32.75      0.53 o 
  -3  -2   5        0.53        1.48      0.07 o 
  -2  -2   5      342.03      375.91      0.96 o 
  -1  -2   5      145.49      126.32      0.54 o 
   0  -2   5      121.75      118.41      0.62 o 
   1  -2   5        0.45        0.17      0.12 o 
   2  -2   5       11.21       16.61      1.76 o 
   3  -2   5      255.01      251.61      1.25 o 
   4  -2   5       73.10       68.29      0.69 o 
   5  -2   5       21.10       19.43      0.51 o 
   6  -2   5        4.21        4.21      0.35 o 
   7  -2   5        1.04        1.09      0.50 o 
  -7  -1   5        0.01       -0.58      1.64 o 
  -6  -1   5        0.11       -0.16      0.65 o 
  -5  -1   5       40.22       39.07      0.92 o 
  -4  -1   5       25.49       26.86      0.56 o 
  -3  -1   5      213.12      219.98      0.76 o 
  -2  -1   5       30.41       28.19      0.26 o 
  -1  -1   5       13.87       16.41      0.20 o 
   0  -1   5      106.69      118.57      0.88 o 
   1  -1   5       32.43       45.72      0.39 o 
   2  -1   5        0.60        0.65      0.15 o 
   3  -1   5        6.76        6.30      0.21 o 
   4  -1   5      108.10      108.84      0.73 o 
   5  -1   5       38.30       43.19      0.56 o 
   6  -1   5        0.01        0.18      0.28 o 
   7  -1   5       10.27        8.37      0.52 o 
  -7   0   5        1.24        0.75      1.85 o 
  -6   0   5       98.89      113.32      3.48 o 
  -5   0   5       10.66       13.69      0.65 o 
  -4   0   5       65.59       57.57      0.32 o 
  -3   0   5      238.06      241.80      0.82 o 
  -2   0   5       74.35       80.13      0.41 o 
  -1   0   5       16.98       16.76      0.30 o 
   0   0   5       69.69       91.69      0.58 o 
   1   0   5       33.90       47.11      0.43 o 
   2   0   5      823.98      902.38      2.92 o 
   3   0   5       60.55       61.76      0.50 o 
   4   0   5      301.60      296.98      1.43 o 
   5   0   5       88.86       83.83      0.82 o 
   6   0   5        5.78        5.14      0.27 o 
   7   0   5       30.37       30.89      0.97 o 
   8   0   5        2.47        4.70      1.44 o 
  -6   1   5        1.54        1.41      0.90 o 
  -5   1   5       33.03       31.43      1.30 o 
  -4   1   5        4.30        6.67      0.20 o 
  -3   1   5       67.41       60.65      0.44 o 
  -2   1   5      123.49      118.38      0.57 o 
  -1   1   5       47.06       46.31      0.35 o 
   0   1   5       30.58       36.66      0.36 o 
   1   1   5      183.56      206.52      0.78 o 
   2   1   5       32.88       27.16      0.39 o 
   3   1   5       81.53       77.47      0.49 o 
   4   1   5      110.30      117.11      0.92 o 
   5   1   5        7.07        7.73      0.30 o 
   6   1   5        0.30        0.44      0.21 o 
   7   1   5        6.19        5.63      0.38 o 
  -6   2   5       47.21       55.30      2.76 o 
  -5   2   5        2.08        1.53      0.62 o 
  -4   2   5        0.02        0.09      0.17 o 
  -3   2   5      136.98      127.45      0.73 o 
  -2   2   5       12.65       15.74      0.26 o 
  -1   2   5       66.79       58.51      0.42 o 
   0   2   5      298.83      336.49      1.27 o 
   1   2   5       56.45       45.65      0.39 o 
   2   2   5      445.52      495.01      1.83 o 
   3   2   5        3.08        3.41      0.15 o 
   4   2   5      253.41      262.09      1.30 o 
   5   2   5       18.04       19.88      0.49 o 
   6   2   5        0.74        0.78      0.24 o 
   7   2   5        6.63        7.07      0.39 o 
   8   2   5        2.19        0.43      0.80 o 
  -6   3   5        5.58        5.68      1.63 o 
  -5   3   5       16.12       13.56      0.81 o 
  -4   3   5       11.90       10.02      0.38 o 
  -3   3   5       35.95       38.07      0.51 o 
  -2   3   5       99.57       89.88      0.67 o 
  -1   3   5       45.18       46.41      0.40 o 
   0   3   5       14.88       14.09      0.26 o 
   1   3   5      125.65      120.11      0.81 o 
   2   3   5       73.92       65.27      1.10 o 
   3   3   5       43.29       41.12      0.42 o 
   4   3   5       10.69       12.38      0.24 o 
   5   3   5        2.80        2.67      0.24 o 
   6   3   5        1.38        1.52      0.29 o 
   7   3   5        2.92        3.27      0.34 o 
   8   3   5        2.08        1.74      0.69 o 
  -6   4   5        1.00        0.99      1.76 o 
  -5   4   5       31.03       34.43      1.87 o 
  -4   4   5        8.83        8.62      0.40 o 
  -3   4   5        4.68        4.07      0.28 o 
  -2   4   5       28.46       33.57      0.56 o 
  -1   4   5      128.67      123.99      1.01 o 
   0   4   5      313.80      330.67      1.80 o 
   1   4   5       33.19       34.04      0.43 o 
   2   4   5        0.14        0.34      0.13 o 
   3   4   5        9.21        7.95      0.26 o 
   4   4   5       93.02       95.78      0.70 o 
   5   4   5        0.45        0.71      0.14 o 
   6   4   5        0.07       -0.02      0.27 o 
   7   4   5       12.80       12.33      0.48 o 
   8   4   5        2.65        1.94      0.75 o 
  -5   5   5        3.68        2.49      1.43 o 
  -4   5   5       47.38       50.04      0.84 o 
  -3   5   5       52.65       51.31      0.86 o 
  -2   5   5       21.87       21.58      0.56 o 
  -1   5   5        0.03        0.17      0.25 o 
   0   5   5        0.13        0.11      0.25 o 
   1   5   5       66.02       66.13      0.72 o 
   2   5   5        4.32        4.27      0.22 o 
   3   5   5        0.04        0.14      0.11 o 
   4   5   5       17.75       16.18      0.38 o 
   5   5   5        0.98        0.86      0.23 o 
   6   5   5        0.48        0.17      0.26 o 
   7   5   5        0.19        0.38      0.35 o 
   8   5   5        0.77        0.03      0.87 o 
  -4   6   5        2.49        3.53      0.44 o 
  -3   6   5        0.27        0.35      0.34 o 
  -2   6   5       10.18        9.90      0.45 o 
  -1   6   5       50.53       51.88      0.79 o 
   0   6   5      129.78      129.70      1.15 o 
   1   6   5       30.24       29.64      0.61 o 
   2   6   5       14.30       15.52      0.39 o 
   3   6   5        0.03       -0.15      0.26 o 
   4   6   5       10.92       10.39      0.36 o 
   5   6   5        0.56        0.06      0.27 o 
   6   6   5        8.66        7.88      0.38 o 
   7   6   5        9.04       10.31      0.48 o 
   8   6   5        0.83       -1.59      1.59 o 
  -4   7   5       24.43       23.33      0.98 o 
  -3   7   5        6.08        5.00      0.44 o 
  -2   7   5        1.19        1.73      0.35 o 
  -1   7   5       28.42       29.92      0.68 o 
   0   7   5        0.27        0.67      0.26 o 
   1   7   5       28.49       27.91      0.60 o 
   2   7   5       11.66       13.73      0.48 o 
   3   7   5        0.28        0.43      0.31 o 
   4   7   5       36.56       37.33      0.87 o 
   5   7   5        1.96        1.93      0.33 o 
   6   7   5        1.56        1.20      0.33 o 
   7   7   5        2.45        3.52      0.66 o 
  -2   8   5        0.29        0.24      0.39 o 
  -1   8   5       10.03        8.86      0.45 o 
   0   8   5        4.74        3.06      0.34 o 
   1   8   5       45.61       46.74      0.90 o 
   2   8   5        0.77        1.04      0.32 o 
   3   8   5        5.84        4.82      0.46 o 
   4   8   5        0.70        0.39      0.38 o 
   5   8   5        0.28        0.82      0.40 o 
   6   8   5        7.80        7.31      0.49 o 
  -2   9   5        0.43       -1.41      1.41 o 
  -1   9   5       18.19       22.90      1.18 o 
   0   9   5        0.46        0.42      0.40 o 
   1   9   5        1.53        0.95      0.39 o 
   2   9   5        7.07        8.58      0.57 o 
   3   9   5        0.05       -0.21      0.40 o 
   4   9   5       12.91       13.03      0.66 o 
   5   9   5        6.84        7.53      0.55 o 
   6   9   5        0.59        0.66      0.65 o 
   0  10   5        5.48        4.49      1.54 o 
   1  10   5        0.49        1.86      1.56 o 
   2  10   5        0.54       -0.20      1.46 o 
   3  10   5        2.64        3.15      0.56 o 
   4  10   5        0.51       -0.05      0.65 o 
  -3  -9   6        0.01        1.27      1.84 o 
  -2  -9   6        7.04        7.58      2.15 o 
  -1  -9   6        0.00       -0.02      0.66 o 
   0  -9   6        0.08        0.08      1.54 o 
   1  -9   6        0.25        0.30      1.69 o 
  -3  -8   6        0.17        1.25      1.46 o 
  -2  -8   6        9.49       10.16      0.54 o 
  -1  -8   6        1.44        1.25      0.44 o 
   0  -8   6        2.04        2.71      0.48 o 
   1  -8   6        5.68        5.78      0.52 o 
   2  -8   6        2.92        1.66      0.93 o 
   3  -8   6        2.10        2.61      2.09 o 
  -4  -7   6        1.47        1.26      0.94 o 
  -3  -7   6        7.34        6.78      0.71 o 
  -2  -7   6        5.69        5.02      0.39 o 
  -1  -7   6        5.62        5.09      0.40 o 
   0  -7   6        7.60        7.08      0.44 o 
   1  -7   6        4.80        4.27      0.42 o 
   2  -7   6       20.45       23.37      0.78 o 
   3  -7   6        0.00       -0.40      0.84 o 
   4  -7   6        1.21        1.22      1.48 o 
  -4  -6   6        1.38        0.71      0.53 o 
  -3  -6   6        0.86        0.77      0.32 o 
  -2  -6   6       73.81       77.40      1.03 o 
  -1  -6   6       17.86       17.94      0.56 o 
   0  -6   6        1.00        0.71      0.31 o 
   1  -6   6        0.82        0.84      0.28 o 
   2  -6   6        6.64        8.31      0.45 o 
   3  -6   6        3.39        3.73      0.39 o 
   4  -6   6        1.18        0.89      0.48 o 
  -5  -5   6       38.22       36.89      3.44 o 
  -4  -5   6        8.33        8.67      0.51 o 
  -3  -5   6        1.45        1.30      0.21 o 
  -2  -5   6       21.97       17.99      0.35 o 
  -1  -5   6       15.79       13.36      0.43 o 
   0  -5   6      112.76      102.54      0.98 o 
   1  -5   6        6.40        6.09      0.34 o 
   2  -5   6        0.37        1.02      0.25 o 
   3  -5   6       12.30       11.97      0.47 o 
   4  -5   6        1.66        1.23      0.33 o 
   5  -5   6       12.71       14.58      0.69 o 
  -5  -4   6        7.76        7.04      0.61 o 
  -4  -4   6        1.73        2.11      0.31 o 
  -3  -4   6        0.48        0.55      0.14 o 
  -2  -4   6      233.60      229.28      1.21 o 
  -1  -4   6        4.52        5.06      0.19 o 
   0  -4   6       70.59       72.80      0.75 o 
   1  -4   6       54.59       50.71      0.67 o 
   2  -4   6        2.38        1.36      0.18 o 
   3  -4   6       13.64       14.59      0.41 o 
   4  -4   6        3.99        2.63      0.27 o 
   5  -4   6       37.19       41.56      0.92 o 
   6  -4   6        2.71        3.09      1.00 o 
  -6  -3   6        2.62        1.91      0.95 o 
  -5  -3   6       75.10       72.93      1.53 o 
  -4  -3   6        7.61        9.00      0.64 o 
  -3  -3   6       52.88       55.45      0.40 o 
  -2  -3   6      101.27       94.29      0.52 o 
  -1  -3   6       34.18       31.94      0.33 o 
   0  -3   6      106.69       91.42      0.59 o 
   1  -3   6        0.02        0.10      0.15 o 
   2  -3   6      185.68      186.92      1.27 o 
   3  -3   6        0.01        0.00      0.20 o 
   4  -3   6       71.11       77.30      0.93 o 
   5  -3   6        5.40        6.84      0.40 o 
   6  -3   6        1.58        1.17      0.42 o 
   7  -3   6        6.10        6.41      1.57 o 
  -6  -2   6        5.28        4.50      1.14 o 
  -5  -2   6        0.18        0.41      0.42 o 
  -4  -2   6       32.97       36.91      0.88 o 
  -3  -2   6        0.54        0.88      0.10 o 
  -2  -2   6      266.97      256.33      0.88 o 
  -1  -2   6      196.28      203.00      0.80 o 
   0  -2   6      258.81      251.98      0.96 o 
   1  -2   6      255.83      258.95      1.06 o 
   2  -2   6       52.35       49.33      0.71 o 
   3  -2   6       37.14       44.24      0.63 o 
   4  -2   6      115.86      114.25      1.03 o 
   5  -2   6       16.51       19.54      0.61 o 
   6  -2   6        2.31        3.17      0.36 o 
   7  -2   6        3.08        3.04      0.56 o 
  -6  -1   6       15.29       14.48      1.22 o 
  -5  -1   6       16.52       16.23      0.69 o 
  -4  -1   6        5.06        3.36      0.35 o 
  -3  -1   6      157.65      160.32      0.61 o 
  -2  -1   6       24.66       23.57      0.28 o 
  -1  -1   6      308.28      303.76      1.02 o 
   0  -1   6        3.53        3.44      0.16 o 
   1  -1   6       30.95       29.16      0.30 o 
   2  -1   6      344.43      334.17      1.35 o 
   3  -1   6       16.50       15.26      0.43 o 
   4  -1   6      204.83      210.81      1.01 o 
   5  -1   6       11.69       10.62      0.36 o 
   6  -1   6        3.22        3.95      0.34 o 
   7  -1   6        5.37        6.03      0.53 o 
  -6   0   6        1.34        0.08      1.45 o 
  -5   0   6       29.40       28.67      0.97 o 
  -4   0   6       48.42       57.47      0.68 o 
  -3   0   6        4.74        3.03      0.14 o 
  -2   0   6        3.81        2.86      0.13 o 
  -1   0   6      648.14      685.47      2.38 o 
   0   0   6      178.94      163.45      0.83 o 
   1   0   6      142.74      146.51      0.83 o 
   2   0   6        3.94        3.66      0.18 o 
   3   0   6        4.76        4.17      0.23 o 
   4   0   6      208.51      195.61      2.13 o 
   5   0   6       24.95       21.22      0.49 o 
   6   0   6       11.25        9.56      0.37 o 
   7   0   6        0.38        0.33      0.42 o 
   8   0   6        0.05        0.89      1.16 o 
  -6   1   6        0.00        1.33      1.50 o 
  -5   1   6        0.29        0.02      0.58 o 
  -4   1   6       52.37       49.64      0.78 o 
  -3   1   6       83.45       84.28      0.60 o 
  -2   1   6      103.71      106.56      0.62 o 
  -1   1   6       34.66       34.51      0.31 o 
   0   1   6      103.40      102.17      0.60 o 
   1   1   6       28.51       28.17      0.32 o 
   2   1   6       12.43       11.05      0.25 o 
   3   1   6        4.06        3.85      0.17 o 
   4   1   6       31.71       31.93      0.58 o 
   5   1   6       35.35       36.71      0.69 o 
   6   1   6        3.16        4.09      0.30 o 
   7   1   6        0.00        0.02      0.38 o 
   8   1   6        6.77        6.12      1.52 o 
  -5   2   6       69.09       74.27      2.00 o 
  -4   2   6       13.05       16.29      0.44 o 
  -3   2   6       12.23       10.87      0.26 o 
  -2   2   6      169.89      166.59      1.01 o 
  -1   2   6      163.46      166.53      0.74 o 
   0   2   6       23.95       21.79      0.28 o 
   1   2   6        1.97        3.52      0.14 o 
   2   2   6       18.96       22.15      0.28 o 
   3   2   6      274.59      284.94      1.29 o 
   4   2   6       17.62       16.66      0.28 o 
   5   2   6      121.14      111.61      1.05 o 
   6   2   6       36.45       36.73      0.75 o 
   7   2   6        5.38        4.80      0.42 o 
   8   2   6       11.42       10.95      0.93 o 
  -4   3   6       50.85       47.62      0.79 o 
  -3   3   6       11.47       13.16      0.37 o 
  -2   3   6       54.38       48.08      0.48 o 
  -1   3   6       53.21       50.29      0.48 o 
   0   3   6       40.42       37.62      0.39 o 
   1   3   6        3.14        4.29      0.18 o 
   2   3   6       30.21       32.05      0.45 o 
   3   3   6       26.91       23.39      0.42 o 
   4   3   6        5.61        5.16      0.24 o 
   5   3   6       23.05       23.07      0.56 o 
   6   3   6        0.11        0.23      0.30 o 
   7   3   6        0.10       -0.02      0.38 o 
   8   3   6        4.61        4.98      0.67 o 
  -4   4   6        0.86        0.31      0.34 o 
  -3   4   6        0.92        1.58      0.25 o 
  -2   4   6       80.12       72.89      0.79 o 
  -1   4   6       12.18       13.31      0.38 o 
   0   4   6       20.74       17.59      0.37 o 
   1   4   6       61.14       66.52      0.68 o 
   2   4   6        0.69        0.35      0.18 o 
   3   4   6      109.09      117.10      0.89 o 
   4   4   6        0.81        1.51      0.21 o 
   5   4   6       87.43       88.30      0.95 o 
   6   4   6        9.84       12.25      0.49 o 
   7   4   6        1.81        1.30      0.39 o 
   8   4   6        6.37        8.98      1.71 o 
  -5   5   6        3.95        3.13      1.79 o 
  -4   5   6       15.50       15.06      0.66 o 
  -3   5   6        4.50        4.00      0.35 o 
  -2   5   6        3.62        4.87      0.29 o 
  -1   5   6       42.78       39.56      0.67 o 
   0   5   6        8.76        9.23      0.38 o 
   1   5   6        0.57        1.30      0.22 o 
   2   5   6       40.07       40.51      0.60 o 
   3   5   6       31.19       31.72      0.49 o 
   4   5   6        2.12        1.87      0.15 o 
   5   5   6        3.83        4.18      0.30 o 
   6   5   6        3.27        3.99      0.36 o 
   7   5   6        2.30        1.75      0.42 o 
   8   5   6        2.51        3.58      1.71 o 
  -4   6   6       12.37       13.22      0.97 o 
  -3   6   6        2.52        2.06      0.47 o 
  -2   6   6        0.04        0.26      0.38 o 
  -1   6   6       10.15       12.01      0.57 o 
   0   6   6       43.45       46.46      0.81 o 
   1   6   6       50.13       52.68      0.93 o 
   2   6   6        6.63        6.36      0.42 o 
   3   6   6        0.33        1.09      0.18 o 
   4   6   6        0.98        1.09      0.24 o 
   5   6   6       28.30       29.42      0.67 o 
   6   6   6        0.34        0.77      0.33 o 
   7   6   6        0.01        0.04      0.46 o 
  -3   7   6       19.40       21.86      0.79 o 
  -2   7   6       10.91       10.70      0.53 o 
  -1   7   6        7.18        7.88      0.43 o 
   0   7   6        0.52        0.81      0.31 o 
   1   7   6        1.19        1.87      0.27 o 
   2   7   6       17.67       20.51      0.51 o 
   3   7   6        3.41        3.53      0.39 o 
   4   7   6        0.43        0.42      0.32 o 
   5   7   6        0.54        0.43      0.37 o 
   6   7   6        0.86        1.65      0.41 o 
   7   7   6        0.89        1.03      0.60 o 
  -2   8   6        0.51        0.72      0.47 o 
  -1   8   6        6.40        5.75      0.45 o 
   0   8   6       18.60       22.91      0.73 o 
   1   8   6       20.36       18.22      0.65 o 
   2   8   6        3.72        3.96      0.46 o 
   3   8   6        3.66        5.07      0.47 o 
   4   8   6        2.19        2.83      0.40 o 
   5   8   6        4.73        4.79      0.44 o 
   6   8   6        0.14       -0.01      0.50 o 
   7   8   6        0.67        1.08      1.01 o 
  -1   9   6        1.04        2.70      1.35 o 
   0   9   6        8.35       11.09      0.86 o 
   1   9   6        0.17        0.18      0.51 o 
   2   9   6        5.73        5.91      0.50 o 
   3   9   6        1.18        1.90      0.49 o 
   4   9   6        0.01       -0.12      0.47 o 
   5   9   6        4.29        3.97      0.57 o 
   6   9   6        0.32       -0.20      0.91 o 
   2  10   6        5.91        7.12      1.65 o 
  -3  -8   7        3.47        3.58      1.71 o 
  -2  -8   7        0.02       -0.20      1.47 o 
  -1  -8   7        1.92        2.40      0.67 o 
   0  -8   7        0.62        0.82      0.69 o 
   1  -8   7        1.50        0.42      1.34 o 
   2  -8   7        5.24        4.80      1.64 o 
  -3  -7   7        0.00        0.44      1.03 o 
  -2  -7   7        0.06        0.61      0.56 o 
  -1  -7   7       17.30       17.45      0.64 o 
   0  -7   7        0.01       -0.02      0.37 o 
   1  -7   7        0.01       -0.44      0.44 o 
   2  -7   7        0.47        0.34      0.49 o 
   3  -7   7        2.70        2.70      1.04 o 
  -4  -6   7       14.63       14.82      1.27 o 
  -3  -6   7        8.37        8.33      0.87 o 
  -2  -6   7        0.18        0.08      0.31 o 
  -1  -6   7       13.81       14.61      0.51 o 
   0  -6   7        7.46        6.72      0.40 o 
   1  -6   7        4.66        5.66      0.37 o 
   2  -6   7       11.65       11.43      0.52 o 
   3  -6   7       11.33       12.97      0.59 o 
   4  -6   7        7.36        6.79      0.98 o 
  -4  -5   7        0.98        0.84      0.72 o 
  -3  -5   7        7.40        7.46      0.60 o 
  -2  -5   7       14.30       12.58      0.40 o 
  -1  -5   7        9.74        8.90      0.39 o 
   0  -5   7        1.03        0.45      0.24 o 
   1  -5   7       18.09       16.63      0.46 o 
   2  -5   7       10.77        8.89      0.39 o 
   3  -5   7       33.61       38.35      0.75 o 
   4  -5   7        0.11        0.27      0.40 o 
   5  -5   7        0.28        0.39      0.85 o 
  -5  -4   7        5.06        7.36      1.25 o 
  -4  -4   7       23.90       22.63      0.95 o 
  -3  -4   7        3.89        3.46      0.28 o 
  -2  -4   7       13.55       14.21      0.34 o 
  -1  -4   7      137.15      144.15      0.95 o 
   0  -4   7       55.25       52.15      0.63 o 
   1  -4   7        1.71        0.98      0.23 o 
   2  -4   7        5.93        5.76      0.31 o 
   3  -4   7       28.49       33.08      0.66 o 
   4  -4   7        5.03        4.65      0.40 o 
   5  -4   7        0.91        1.43      0.44 o 
   6  -4   7        6.90        7.19      1.14 o 
  -5  -3   7        2.95        2.78      0.73 o 
  -4  -3   7       74.84       77.07      1.82 o 
  -3  -3   7       22.24       23.31      0.43 o 
  -2  -3   7        5.47        4.21      0.17 o 
  -1  -3   7       10.77        8.62      0.22 o 
   0  -3   7        8.93        7.00      0.23 o 
   1  -3   7      168.96      150.12      0.93 o 
   2  -3   7        5.33        5.75      0.19 o 
   3  -3   7        9.12       10.70      0.37 o 
   4  -3   7       16.12       15.87      0.50 o 
   5  -3   7        1.90        2.04      0.31 o 
   6  -3   7       14.05       17.47      0.72 o 
  -5  -2   7       26.02       27.10      1.05 o 
  -4  -2   7        6.07        4.47      0.71 o 
  -3  -2   7        2.73        3.78      0.20 o 
  -2  -2   7       19.43       20.70      0.29 o 
  -1  -2   7      344.35      337.79      1.49 o 
   0  -2   7       47.93       45.72      0.44 o 
   1  -2   7      106.55      103.05      0.60 o 
   2  -2   7        7.01        6.06      0.26 o 
   3  -2   7        1.32        2.32      0.22 o 
   4  -2   7        1.52        2.20      0.26 o 
   5  -2   7        0.48        0.69      0.31 o 
   6  -2   7       41.34       44.64      0.89 o 
   7  -2   7        0.15        0.82      1.56 o 
  -6  -1   7       14.80       14.58      1.69 o 
  -5  -1   7       20.25       21.92      0.99 o 
  -4  -1   7      139.94      138.05      2.07 o 
  -3  -1   7       18.28       19.50      0.38 o 
  -2  -1   7       58.95       62.22      0.52 o 
  -1  -1   7      116.91      112.52      0.72 o 
   0  -1   7       28.23       24.36      0.36 o 
   1  -1   7      101.12       92.73      0.91 o 
   2  -1   7        1.57        1.01      0.16 o 
   3  -1   7       94.75       97.20      0.99 o 
   4  -1   7        0.14        0.01      0.19 o 
   5  -1   7        9.94       11.23      0.45 o 
   6  -1   7        5.75        7.00      0.44 o 
   7  -1   7        4.94        3.93      0.61 o 
  -6   0   7       61.55       73.68      3.56 o 
  -5   0   7        7.61        7.45      0.82 o 
  -4   0   7        0.65        0.34      0.53 o 
  -3   0   7       34.25       39.36      0.52 o 
  -2   0   7        0.46        0.42      0.12 o 
  -1   0   7      336.29      324.25      1.23 o 
   0   0   7       79.81       84.79      0.69 o 
   1   0   7      246.50      240.01      1.51 o 
   2   0   7       53.82       58.76      0.67 o 
   3   0   7       29.54       26.64      0.51 o 
   4   0   7        7.27       10.95      0.31 o 
   5   0   7       60.35       60.76      0.81 o 
   6   0   7       29.28       32.76      0.77 o 
   7   0   7        0.02        0.50      0.53 o 
  -5   1   7       49.91       55.01      2.25 o 
  -4   1   7       19.64       16.63      1.10 o 
  -3   1   7        0.08        0.13      0.21 o 
  -2   1   7      177.88      180.49      0.83 o 
  -1   1   7       75.98       75.25      0.61 o 
   0   1   7      177.16      176.08      0.88 o 
   1   1   7       30.49       26.46      0.52 o 
   2   1   7       21.29       21.01      0.44 o 
   3   1   7      185.55      185.37      1.51 o 
   4   1   7       13.67       11.28      0.28 o 
   5   1   7       72.36       73.70      1.03 o 
   6   1   7        3.38        2.79      0.31 o 
   7   1   7        1.90        1.55      0.48 o 
   8   1   7        1.34        2.27      1.39 o 
  -4   2   7       12.32       12.08      1.01 o 
  -3   2   7       30.84       36.97      0.58 o 
  -2   2   7        0.23        0.10      0.16 o 
  -1   2   7       14.12       11.84      0.26 o 
   0   2   7      335.70      336.35      2.27 o 
   1   2   7      114.12      108.12      0.73 o 
   2   2   7       39.81       40.00      0.53 o 
   3   2   7        5.83        5.84      0.32 o 
   4   2   7        5.69        4.12      0.21 o 
   5   2   7      107.76      104.80      1.45 o 
   6   2   7        1.95        0.72      0.34 o 
   7   2   7        3.96        3.51      0.47 o 
   8   2   7        0.08        0.88      0.86 o 
  -4   3   7        1.79        1.95      0.59 o 
  -3   3   7       17.01       15.89      0.42 o 
  -2   3   7      102.94      107.97      0.94 o 
  -1   3   7        3.67        3.33      0.22 o 
   0   3   7       15.36       17.12      0.36 o 
   1   3   7      127.90      124.19      1.08 o 
   2   3   7        9.16        9.60      0.28 o 
   3   3   7       26.59       26.54      0.49 o 
   4   3   7        6.51        5.91      0.29 o 
   5   3   7       23.03       23.14      0.69 o 
   6   3   7        8.24        8.29      0.50 o 
   7   3   7        0.10       -0.09      0.47 o 
   8   3   7        0.01       -0.38      1.79 o 
  -4   4   7       24.34       28.53      1.91 o 
  -3   4   7        4.98        6.38      0.38 o 
  -2   4   7        0.37        0.29      0.26 o 
  -1   4   7       71.52       71.64      0.77 o 
   0   4   7       88.10       84.01      0.81 o 
   1   4   7       16.41       15.36      0.39 o 
   2   4   7        0.04        0.09      0.20 o 
   3   4   7        4.80        5.30      0.28 o 
   4   4   7       77.88       78.27      0.88 o 
   5   4   7       10.04       10.05      0.46 o 
   6   4   7       23.84       19.93      0.65 o 
   7   4   7        9.02        8.67      0.52 o 
   8   4   7        3.97        4.33      0.86 o 
  -3   5   7       22.94       21.38      0.68 o 
  -2   5   7       11.37       13.50      0.51 o 
  -1   5   7       10.54        7.96      0.38 o 
   0   5   7       19.62       19.66      0.51 o 
   1   5   7       37.50       36.99      0.68 o 
   2   5   7        0.01        0.02      0.15 o 
   3   5   7        1.50        1.01      0.25 o 
   4   5   7        7.60        8.36      0.42 o 
   5   5   7        0.48        0.76      0.28 o 
   6   5   7        2.78        2.90      0.36 o 
   7   5   7        0.57        0.78      0.51 o 
  -3   6   7        0.90        0.77      0.48 o 
  -2   6   7        1.29        2.52      0.38 o 
  -1   6   7       32.31       30.52      0.71 o 
   0   6   7        4.43        3.94      0.34 o 
   1   6   7        0.99        1.01      0.29 o 
   2   6   7        8.30        7.96      0.40 o 
   3   6   7        1.32        1.33      0.27 o 
   4   6   7       37.96       35.25      0.76 o 
   5   6   7        1.59        1.97      0.36 o 
   6   6   7       14.03       12.44      0.61 o 
   7   6   7        3.11        3.27      0.58 o 
  -3   7   7        6.46        5.59      0.70 o 
  -2   7   7        0.55        0.51      0.47 o 
  -1   7   7        0.44        0.86      0.36 o 
   0   7   7       12.68       11.58      0.49 o 
   1   7   7        3.82        4.28      0.36 o 
   2   7   7        3.85        4.84      0.42 o 
   3   7   7        3.85        3.76      0.40 o 
   4   7   7        7.59        9.57      0.50 o 
   5   7   7        0.66        0.87      0.41 o 
   6   7   7        0.63        0.42      0.48 o 
   7   7   7        1.22        1.70      0.68 o 
  -2   8   7        0.68        0.02      1.17 o 
  -1   8   7        0.15        0.86      0.50 o 
   0   8   7        3.98        3.50      0.43 o 
   1   8   7        6.16        8.26      0.57 o 
   2   8   7        5.65        5.22      0.48 o 
   3   8   7        0.14       -0.11      0.41 o 
   4   8   7        0.15       -0.04      0.40 o 
   5   8   7        0.02       -0.01      0.50 o 
   6   8   7        3.28        3.40      0.65 o 
  -1   9   7        1.38        1.79      1.82 o 
   0   9   7        1.24        1.41      1.06 o 
   1   9   7        0.03        1.81      1.36 o 
   2   9   7        1.87        2.14      1.32 o 
   3   9   7        1.26        2.04      1.28 o 
   4   9   7        1.26        1.93      1.41 o 
  -1  -8   8        0.03       -0.12      1.76 o 
  -3  -7   8        0.53       -0.79      1.88 o 
  -2  -7   8        4.21        3.56      1.16 o 
  -1  -7   8        1.79        1.59      0.58 o 
   0  -7   8        0.85        0.76      0.58 o 
   1  -7   8       30.58       32.96      1.03 o 
   2  -7   8        4.11        2.57      1.42 o 
  -3  -6   8        3.91        3.56      1.03 o 
  -2  -6   8       17.46       17.73      0.68 o 
  -1  -6   8        1.01        1.28      0.38 o 
   0  -6   8        9.09        8.69      0.53 o 
   1  -6   8        2.32        2.78      0.46 o 
   2  -6   8        3.32        3.66      0.46 o 
   3  -6   8        6.76        7.76      1.38 o 
  -4  -5   8        4.05        4.00      1.52 o 
  -3  -5   8       30.07       26.55      1.69 o 
  -2  -5   8        0.16       -0.03      0.33 o 
  -1  -5   8        1.48        1.04      0.32 o 
   0  -5   8       23.44       24.44      0.63 o 
   1  -5   8        1.42        1.40      0.32 o 
   2  -5   8        0.62        0.21      0.33 o 
   3  -5   8        0.00       -0.29      0.36 o 
   4  -5   8        2.71        3.14      0.80 o 
  -4  -4   8        0.67        0.55      0.76 o 
  -3  -4   8       31.29       32.94      1.17 o 
  -2  -4   8       30.92       29.77      0.61 o 
  -1  -4   8        0.42        0.23      0.26 o 
   0  -4   8        9.09        9.67      0.35 o 
   1  -4   8       10.72        9.61      0.43 o 
   2  -4   8        6.88        8.55      0.37 o 
   3  -4   8        7.74        7.62      0.40 o 
   4  -4   8       16.75       18.16      0.62 o 
   5  -4   8       15.92       15.57      1.29 o 
  -5  -3   8        1.04        0.90      1.53 o 
  -4  -3   8        8.20        8.60      0.85 o 
  -3  -3   8        8.76        8.66      0.82 o 
  -2  -3   8       12.82       13.99      0.50 o 
  -1  -3   8       21.71       19.24      0.43 o 
   0  -3   8        3.95        5.14      0.27 o 
   1  -3   8        0.10        0.81      0.17 o 
   2  -3   8       26.90       24.95      0.47 o 
   3  -3   8        7.04        5.86      0.34 o 
   4  -3   8       31.78       34.82      0.97 o 
   5  -3   8        0.03        0.35      0.42 o 
   6  -3   8        0.15       -0.01      1.58 o 
  -5  -2   8        0.76       -0.24      1.64 o 
  -4  -2   8       12.93       15.46      0.84 o 
  -3  -2   8       28.66       29.37      1.24 o 
  -2  -2   8        9.51        8.74      0.36 o 
  -1  -2   8       32.31       34.75      0.59 o 
   0  -2   8      121.92      128.99      1.15 o 
   1  -2   8       61.91       55.72      0.58 o 
   2  -2   8        2.49        1.03      0.20 o 
   3  -2   8        1.64        2.80      0.27 o 
   4  -2   8       37.79       43.08      0.85 o 
   5  -2   8       11.73       12.60      0.52 o 
   6  -2   8        0.00       -0.67      1.36 o 
  -4  -1   8        2.34        2.70      0.56 o 
  -3  -1   8       80.60       85.29      1.07 o 
  -2  -1   8       20.37       20.95      0.42 o 
  -1  -1   8        5.67        4.40      0.25 o 
   0  -1   8        1.68        1.54      0.23 o 
   1  -1   8        4.43        2.48      0.26 o 
   2  -1   8      208.25      191.16      1.10 o 
   3  -1   8        0.33        0.69      0.28 o 
   4  -1   8       22.46       23.13      0.60 o 
   5  -1   8       17.40       15.33      0.58 o 
   6  -1   8        7.98        7.65      0.50 o 
   7  -1   8       11.09       13.10      1.88 o 
  -4   0   8       32.79       35.92      1.73 o 
  -3   0   8        0.07        0.15      0.32 o 
  -2   0   8        1.93        2.34      0.22 o 
  -1   0   8       53.76       54.78      0.66 o 
   0   0   8      255.57      250.02      1.56 o 
   1   0   8       71.31       67.81      1.00 o 
   2   0   8      109.32       94.10      1.00 o 
   3   0   8        0.14        0.13      0.22 o 
   4   0   8        4.83        7.59      0.34 o 
   5   0   8        2.00        2.51      0.36 o 
   6   0   8        0.02        0.21      0.46 o 
   7   0   8       15.98       14.97      1.84 o 
  -4   1   8       34.55       36.48      1.68 o 
  -3   1   8      146.70      148.08      1.30 o 
  -2   1   8        6.91        6.61      0.33 o 
  -1   1   8       38.56       38.22      0.64 o 
   0   1   8       27.28       26.79      0.56 o 
   1   1   8       12.78       11.77      0.45 o 
   2   1   8      110.78      101.95      0.93 o 
   3   1   8        7.02        5.71      0.29 o 
   4   1   8        9.74        8.87      0.36 o 
   5   1   8        1.29        1.57      0.34 o 
   6   1   8        1.09        0.79      0.37 o 
   7   1   8        5.22        6.62      0.71 o 
  -4   2   8        5.57        6.21      0.93 o 
  -3   2   8        8.90        8.24      0.37 o 
  -2   2   8       16.37       17.21      0.42 o 
  -1   2   8        8.54        7.78      0.38 o 
   0   2   8      230.11      221.35      1.72 o 
   1   2   8       10.67       10.25      0.34 o 
   2   2   8      138.45      134.78      0.91 o 
   3   2   8        2.00        2.67      0.27 o 
   4   2   8        8.48        7.51      0.32 o 
   5   2   8        2.73        3.39      0.35 o 
   6   2   8       18.13       18.91      0.69 o 
   7   2   8       13.24       14.38      0.83 o 
  -4   3   8       70.08       73.02      3.27 o 
  -3   3   8       15.74       12.85      0.45 o 
  -2   3   8        0.75        0.56      0.25 o 
  -1   3   8      116.12      114.76      0.99 o 
   0   3   8       43.04       41.03      0.62 o 
   1   3   8       57.16       56.00      0.66 o 
   2   3   8       10.75        9.99      0.30 o 
   3   3   8        7.03        6.95      0.30 o 
   4   3   8       41.12       38.77      0.88 o 
   5   3   8        6.64        5.60      0.45 o 
   6   3   8        7.38        5.78      0.49 o 
   7   3   8        0.16        0.25      0.61 o 
  -3   4   8        8.33        8.44      0.43 o 
  -2   4   8        8.66        8.82      0.39 o 
  -1   4   8        0.65        0.58      0.25 o 
   0   4   8       21.24       17.48      0.48 o 
   1   4   8       87.76       84.96      0.96 o 
   2   4   8       36.82       35.20      0.60 o 
   3   4   8        1.55        1.30      0.24 o 
   4   4   8        2.86        3.28      0.35 o 
   5   4   8        0.92        1.00      0.36 o 
   6   4   8       32.33       31.24      0.85 o 
   7   4   8        0.00        0.54      0.63 o 
  -3   5   8        2.21        2.89      0.78 o 
  -2   5   8        1.51        1.28      0.42 o 
  -1   5   8       59.62       63.06      0.99 o 
   0   5   8        3.99        4.48      0.32 o 
   1   5   8        6.56        6.16      0.36 o 
   2   5   8       58.61       60.85      0.91 o 
   3   5   8        0.58        1.01      0.30 o 
   4   5   8       10.02        9.58      0.46 o 
   5   5   8        4.74        4.62      0.40 o 
   6   5   8        4.54        3.87      0.40 o 
   7   5   8        0.92        0.56      0.68 o 
  -3   6   8        6.48        7.40      1.00 o 
  -2   6   8        0.36        0.49      0.49 o 
  -1   6   8        0.18        0.19      0.40 o 
   0   6   8       14.65       17.62      0.57 o 
   1   6   8       19.24       16.64      0.54 o 
   2   6   8        3.97        3.14      0.36 o 
   3   6   8        0.64        0.50      0.29 o 
   4   6   8        2.30        2.58      0.36 o 
   5   6   8       17.50       19.46      0.68 o 
   6   6   8        3.83        3.66      0.52 o 
  -2   7   8        3.28        2.83      0.68 o 
  -1   7   8        6.73        8.26      0.50 o 
   0   7   8        0.05        0.10      0.38 o 
   1   7   8        4.15        4.99      0.37 o 
   2   7   8       16.42       17.89      0.67 o 
   3   7   8        0.47        0.66      0.40 o 
   4   7   8        0.00        0.05      0.42 o 
   5   7   8        1.74        2.11      0.49 o 
   6   7   8        0.41        0.46      1.46 o 
   0   8   8        8.16        8.85      1.41 o 
   1   8   8        0.10        0.16      0.45 o 
   2   8   8        0.32        0.59      0.42 o 
   3   8   8        2.02        1.49      0.44 o 
   4   8   8        2.13        1.66      1.41 o 
   5   8   8       11.12       10.70      1.65 o 
   1   9   8        2.25        0.66      1.13 o 
   2   9   8        1.50        1.89      1.76 o 
   3   9   8        1.61        2.68      1.54 o 
   4   9   8        0.16       -1.40      1.56 o 
   0  -7   9        6.29        4.52      1.12 o 
  -2  -6   9        0.48        0.33      1.51 o 
  -1  -6   9        4.70        5.15      0.66 o 
   0  -6   9        2.31        2.39      0.53 o 
   1  -6   9       18.17       20.61      0.84 o 
   2  -6   9        1.96        3.82      1.49 o 
   3  -6   9        1.10        2.71      1.64 o 
  -3  -5   9       29.74       27.76      1.71 o 
  -2  -5   9        0.09        0.36      0.98 o 
  -1  -5   9        8.41        8.68      0.47 o 
   0  -5   9        0.23        0.08      0.41 o 
   1  -5   9        0.34        0.30      0.43 o 
   2  -5   9       61.27       65.19      1.09 o 
   3  -5   9        5.48        5.73      1.35 o 
  -4  -4   9       23.67       26.48      2.39 o 
  -3  -4   9        1.50        2.80      0.99 o 
  -2  -4   9        8.84        8.62      0.74 o 
  -1  -4   9       34.22       36.52      0.73 o 
   0  -4   9        7.23        6.60      0.36 o 
   1  -4   9       13.26       14.56      0.48 o 
   2  -4   9        4.96        6.26      0.43 o 
   3  -4   9        6.70        6.74      0.48 o 
   4  -4   9        5.26        6.52      0.82 o 
  -4  -3   9        0.36        0.74      1.59 o 
  -3  -3   9       17.02       17.32      1.13 o 
  -2  -3   9       28.84       26.88      0.91 o 
  -1  -3   9        0.41        0.56      0.28 o 
   0  -3   9        8.82        9.63      0.36 o 
   1  -3   9       21.77       22.45      0.51 o 
   2  -3   9        7.11        7.26      0.43 o 
   3  -3   9        0.77        1.24      0.35 o 
   4  -3   9        0.79        2.38      0.44 o 
   5  -3   9        0.38        0.89      1.04 o 
  -4  -2   9       10.25        9.92      1.12 o 
  -3  -2   9        7.07        8.88      1.01 o 
  -2  -2   9       53.01       55.30      0.82 o 
  -1  -2   9       53.54       53.07      0.83 o 
   0  -2   9        0.37        0.68      0.30 o 
   1  -2   9        4.80        4.45      0.36 o 
   2  -2   9        5.22        4.98      0.38 o 
   3  -2   9       11.08       13.23      0.54 o 
   4  -2   9        1.64        1.78      0.44 o 
   5  -2   9        9.95       10.09      1.18 o 
   6  -2   9       16.30       17.01      1.91 o 
  -4  -1   9        3.09        3.77      0.95 o 
  -3  -1   9       15.52       14.17      1.31 o 
  -2  -1   9       12.66       13.39      0.42 o 
  -1  -1   9       12.18       13.26      0.48 o 
   0  -1   9       29.98       28.15      0.67 o 
   1  -1   9        0.11        0.49      0.30 o 
   2  -1   9        0.00        0.08      0.32 o 
   3  -1   9       13.38       13.11      0.55 o 
   4  -1   9        1.64        0.79      0.39 o 
   5  -1   9       10.16       12.93      0.66 o 
   6  -1   9        0.10       -1.18      1.47 o 
  -4   0   9        0.00        1.09      1.33 o 
  -3   0   9       24.56       26.79      1.51 o 
  -2   0   9       32.35       32.58      0.66 o 
  -1   0   9       14.31       13.15      0.45 o 
   0   0   9       19.07       21.32      0.56 o 
   1   0   9       66.20       67.88      1.07 o 
   2   0   9       19.92       19.29      0.61 o 
   3   0   9        0.30       -0.02      0.31 o 
   4   0   9        1.08        0.50      0.32 o 
   5   0   9       18.69       21.61      0.73 o 
   6   0   9       13.81       12.90      1.64 o 
  -4   1   9        2.73        2.00      1.40 o 
  -3   1   9        4.65        4.06      0.76 o 
  -2   1   9       56.54       57.03      0.87 o 
  -1   1   9        4.05        5.10      0.34 o 
   0   1   9        6.64        5.34      0.38 o 
   1   1   9       18.13       16.11      0.65 o 
   2   1   9        4.65        3.31      0.33 o 
   3   1   9      127.29      122.56      1.25 o 
   4   1   9        0.89        0.71      0.35 o 
   5   1   9       11.84       12.70      0.56 o 
   6   1   9        9.57        7.55      0.62 o 
  -4   2   9       10.59       10.46      1.51 o 
  -3   2   9       29.68       30.60      1.53 o 
  -2   2   9        0.91        1.15      0.32 o 
  -1   2   9        0.25        0.39      0.30 o 
   0   2   9       33.62       33.94      0.70 o 
   1   2   9      116.53      116.44      1.39 o 
   2   2   9       22.52       21.86      0.70 o 
   3   2   9       56.32       50.61      1.02 o 
   4   2   9        0.61        0.69      0.31 o 
   5   2   9        2.49        3.06      0.40 o 
   6   2   9        4.61        5.93      0.53 o 
  -3   3   9       17.77       20.45      1.96 o 
  -2   3   9       93.82       95.78      1.20 o 
  -1   3   9        0.56        0.66      0.33 o 
   0   3   9       12.12       11.14      0.47 o 
   1   3   9        0.07        0.44      0.32 o 
   2   3   9        0.74        0.40      0.29 o 
   3   3   9       73.30       71.48      1.10 o 
   4   3   9        9.87        8.45      0.53 o 
   5   3   9        0.08       -0.10      0.39 o 
   6   3   9        2.09        2.17      0.45 o 
  -3   4   9        2.62        2.78      1.53 o 
  -2   4   9       14.07       14.80      0.58 o 
  -1   4   9        3.22        3.05      0.39 o 
   0   4   9        6.73        7.09      0.43 o 
   1   4   9       91.46       91.56      1.21 o 
   2   4   9        1.51        1.78      0.28 o 
   3   4   9       55.34       55.10      0.90 o 
   4   4   9        0.07        0.35      0.31 o 
   5   4   9        1.59        1.40      0.41 o 
   6   4   9        3.33        3.05      0.54 o 
  -2   5   9        7.86        5.88      0.51 o 
  -1   5   9        0.20        0.19      0.45 o 
   0   5   9       44.17       41.56      0.89 o 
   1   5   9       10.44        9.01      0.48 o 
   2   5   9       12.05       11.83      0.49 o 
   3   5   9        0.11       -0.30      0.34 o 
   4   5   9        3.39        3.63      0.38 o 
   5   5   9        2.97        2.29      0.40 o 
   6   5   9        1.10        0.87      0.80 o 
  -2   6   9        5.55        5.33      0.70 o 
  -1   6   9        0.77        1.02      0.52 o 
   0   6   9        0.75        0.62      0.43 o 
   1   6   9       12.68        9.72      0.53 o 
   2   6   9       17.40       16.70      0.60 o 
   3   6   9        8.71        8.85      0.49 o 
   4   6   9        0.36        0.55      0.36 o 
   5   6   9        0.47        0.30      0.44 o 
   6   6   9        0.26       -0.09      1.43 o 
  -1   7   9        0.02        1.91      1.60 o 
   0   7   9       20.12       21.30      1.07 o 
   1   7   9        4.25        4.31      0.47 o 
   2   7   9        2.31        1.32      0.41 o 
   3   7   9       11.41       11.89      0.58 o 
   4   7   9        0.01       -0.56      0.88 o 
   5   7   9        1.04        1.52      1.38 o 
   6   7   9        1.20        1.19      1.65 o 
   2   8   9        2.02        1.68      1.29 o 
   3   8   9        0.58        0.36      1.42 o 
   4   8   9        0.51        0.57      1.39 o 
   5   8   9        0.82        1.16      1.47 o 
  -2  -5  10       19.28       20.21      1.98 o 
   0  -5  10        0.63        0.41      0.60 o 
   1  -5  10       14.96       15.09      0.77 o 
   2  -5  10        5.10        5.94      1.58 o 
  -2  -4  10        1.26        1.35      1.47 o 
  -1  -4  10        0.98        1.42      0.49 o 
   0  -4  10        1.47        1.66      0.45 o 
   1  -4  10       11.24       13.40      0.66 o 
   2  -4  10       13.03       13.53      0.67 o 
   3  -4  10        3.54        3.45      1.05 o 
   4  -4  10        2.60        1.68      1.87 o 
  -2  -3  10       57.19       60.33      3.10 o 
  -1  -3  10        3.05        5.42      0.39 o 
   0  -3  10        6.33        7.13      0.41 o 
   1  -3  10        0.00        0.06      0.39 o 
   2  -3  10        0.27        0.08      0.37 o 
   3  -3  10       58.69       63.16      1.20 o 
   4  -3  10        4.28        3.77      1.13 o 
  -3  -2  10       31.06       28.40      2.50 o 
  -2  -2  10        1.79        2.59      0.65 o 
  -1  -2  10       11.98       11.73      0.47 o 
   0  -2  10       25.56       27.67      0.68 o 
   1  -2  10       15.38       16.33      0.60 o 
   2  -2  10        6.57        7.67      0.48 o 
   3  -2  10        7.91        8.69      0.52 o 
   4  -2  10        7.66        7.79      1.01 o 
   5  -2  10        4.03        4.89      1.71 o 
  -3  -1  10        0.09        0.05      1.43 o 
  -2  -1  10       28.87       30.27      1.18 o 
  -1  -1  10        9.21        7.61      0.44 o 
   0  -1  10        0.01        0.20      0.34 o 
   1  -1  10       15.49       15.49      0.59 o 
   2  -1  10       15.89       14.29      0.60 o 
   3  -1  10        6.26        6.99      0.50 o 
   4  -1  10        0.17        0.68      0.49 o 
   5  -1  10        0.78        1.53      1.05 o 
  -3   0  10        9.05       10.51      1.19 o 
  -2   0  10       10.83       13.20      0.60 o 
  -1   0  10       60.08       61.72      0.94 o 
   0   0  10       34.19       33.13      0.73 o 
   1   0  10        3.75        3.38      0.36 o 
   2   0  10        3.59        2.97      0.34 o 
   3   0  10        2.07        2.29      0.37 o 
   4   0  10       11.99       13.92      0.64 o 
   5   0  10        0.57        0.55      0.76 o 
  -3   1  10        1.16       -0.39      1.02 o 
  -2   1  10       15.35       15.12      0.70 o 
  -1   1  10        4.83        5.40      0.40 o 
   0   1  10       12.82       11.96      0.55 o 
   1   1  10       22.73       21.76      0.65 o 
   2   1  10        0.12        0.51      0.33 o 
   3   1  10        0.03        0.23      0.34 o 
   4   1  10        1.14        1.12      0.37 o 
   5   1  10        0.23        0.09      0.47 o 
  -3   2  10        0.00       -0.98      1.09 o 
  -2   2  10       23.02       22.88      0.85 o 
  -1   2  10       32.38       30.61      0.76 o 
   0   2  10        6.10        5.74      0.44 o 
   1   2  10        1.76        2.13      0.35 o 
   2   2  10       26.53       25.21      0.73 o 
   3   2  10        2.25        1.97      0.31 o 
   4   2  10        0.50        1.57      0.40 o 
   5   2  10        2.05        1.14      0.50 o 
  -2   3  10        5.20        5.46      0.60 o 
  -1   3  10       28.37       26.98      0.81 o 
   0   3  10        0.35        0.31      0.35 o 
   1   3  10        5.51        4.83      0.38 o 
   2   3  10       13.52       13.38      0.58 o 
   3   3  10        2.88        2.13      0.37 o 
   4   3  10       33.11       30.41      0.86 o 
   5   3  10        1.70        1.13      0.45 o 
   6   3  10        1.65        1.02      1.47 o 
  -2   4  10       16.59       15.87      1.03 o 
  -1   4  10        0.19       -0.03      0.48 o 
   0   4  10        0.00       -0.26      0.45 o 
   1   4  10        4.66        4.24      0.42 o 
   2   4  10       36.70       36.34      0.90 o 
   3   4  10        2.11        1.80      0.39 o 
   4   4  10       12.10       10.48      0.57 o 
   5   4  10        1.20        0.66      1.21 o 
   6   4  10        0.23       -0.07      1.53 o 
  -2   5  10        2.97        3.68      1.40 o 
  -1   5  10       40.63       41.25      1.14 o 
   0   5  10        4.96        5.80      0.49 o 
   1   5  10        1.17        1.15      0.39 o 
   2   5  10        4.18        4.91      0.47 o 
   3   5  10        0.95        0.17      0.43 o 
   4   5  10       25.28       25.73      0.86 o 
   5   5  10        6.61        6.76      1.46 o 
   6   5  10        0.47        0.64      1.66 o 
   0   6  10        0.07        0.23      0.85 o 
   1   6  10        0.67        0.39      0.48 o 
   2   6  10       26.25       24.95      0.88 o 
   3   6  10        0.86       -0.62      1.35 o 
   4   6  10       11.73       12.95      1.26 o 
   5   6  10        0.00        1.07      1.55 o 
   2   7  10        0.72        0.22      1.42 o 
   3   7  10        0.72        1.07      1.35 o 
   0  -4  11       12.64       12.90      0.79 o 
   1  -4  11        1.41        2.38      1.67 o 
  -1  -3  11       17.94       21.17      1.91 o 
   0  -3  11        0.60        0.07      0.59 o 
   1  -3  11        4.57        6.23      0.62 o 
   2  -3  11       28.83       30.96      2.22 o 
   3  -3  11        1.60        2.51      1.67 o 
  -1  -2  11        5.05        4.96      0.67 o 
   0  -2  11        1.94        2.09      0.48 o 
   1  -2  11        0.00        0.28      0.55 o 
   2  -2  11       16.15       17.88      0.74 o 
   3  -2  11        7.08        7.41      1.42 o 
  -1  -1  11       59.33       64.57      1.54 o 
   0  -1  11        3.58        5.93      0.44 o 
   1  -1  11        1.29        1.53      0.45 o 
   2  -1  11        0.73        0.29      0.45 o 
   3  -1  11        0.40       -1.54      1.54 o 
  -1   0  11        0.29        0.29      0.45 o 
   0   0  11        6.47        6.72      0.43 o 
   1   0  11        7.82        8.80      0.48 o 
   2   0  11       12.44       14.59      0.61 o 
   3   0  11        1.97        2.77      0.53 o 
   4   0  11        9.39       10.72      1.66 o 
   5   0  11        2.73        4.20      1.60 o 
  -1   1  11       24.08       25.27      0.78 o 
   0   1  11        0.99        0.82      0.42 o 
   1   1  11        1.32        0.52      0.41 o 
   2   1  11        8.34        8.69      0.49 o 
   3   1  11        6.92        6.77      0.56 o 
   4   1  11        1.44        1.36      1.01 o 
   5   1  11        0.07       -0.57      1.15 o 
  -1   2  11        5.28        6.00      0.51 o 
   0   2  11       33.56       34.63      1.07 o 
   1   2  11        8.16        8.24      0.53 o 
   2   2  11        2.87        3.16      0.41 o 
   3   2  11        1.57        1.87      0.50 o 
   4   2  11        1.88        3.50      0.94 o 
   5   2  11        5.12        4.15      1.51 o 
  -1   3  11        6.44        6.46      0.58 o 
   0   3  11        0.86        0.14      0.52 o 
   1   3  11       11.77       11.88      0.57 o 
   2   3  11        7.65        7.80      0.52 o 
   3   3  11        0.34        0.83      0.47 o 
   4   3  11        0.47        0.29      0.90 o 
   5   3  11        0.09        0.53      1.65 o 
  -1   4  11        9.37        8.98      0.64 o 
   0   4  11       17.21       17.67      0.83 o 
   1   4  11        0.36       -0.10      0.48 o 
   2   4  11        0.13        0.06      0.57 o 
   3   4  11        7.74        7.35      1.50 o 
   2   5  11        1.90        0.24      1.39 o 
   3   5  11        3.96        3.75      1.34 o 
   2   6  11        0.07       -0.91      1.55 o 
   1  -2  12       13.95        9.97      1.74 o 
   0  -1  12        9.36        8.29      0.77 o 
   1  -1  12        5.94        3.05      1.50 o 
   0   0  12        3.87        4.06      0.68 o 
   1   0  12        3.36        4.16      0.65 o 
   0   1  12       36.05       34.55      1.04 o 
   1   1  12        0.88        1.79      0.59 o 
   0   2  12        0.02       -0.32      0.72 o 
   1   2  12        0.76        1.87      1.51 o 
   2   4  12        0.88        1.52      1.70 o 
                                                 
